# Supplementary material for: BLV-CoCoMo-qPCR: Quantitation of bovine leukemia virus proviral load using the CoCoMo algorithm
Source: Retrovirology. 2010 Nov 2;7:91. doi: 10.1186/1742-4690-7-91 (PMC2988707; doi:10.1186/1742-4690-7-91)
Supplement: Additional file 1 — From the BLV sequences, 102 LTR sequences were selected based on GenBank annotations. We collected whole nucleotide sequence-data from GenBank (356 data, on 30th April, 2009). From the BLV sequences, we selected 102 LTR sequences based on GenBank annotations. [file 1742-4690-7-91-S1.XLS]

## Sheet: blv_ltr_seqeuence
	NCBI No	Accession Code	Note	Organism	Taxonomy	LTR region	Length of LTR	Sequence
1	647	D00647	Bovine leukemia virus genomic DNA complete sequence	Bovine leukemia virus	Viruses; Retro-transcribing viruses; Retroviridae; Orthoretrovirinae; Deltaretrovirus	LTR1..531	531	TGTATGAAAGATCATGCCGACCTAGGAGCCGCCACCGCCCCGCGCGAACCAGACAGAGACGTCAGCTGCCAGAAAAGCTGGTGACGGCAGCTGGTGGCTAGAATCCCCGCACCTCCCCAACTTCCCCTTTCCCGAGAAATCCACACCCTGAGCTGCTGACCTCACCTGCTGATAAATTAATAAAATGCCGGCCCTGTCGAGTTAGCGGCACCAGAAGCGCTCTTCTCCTGAGACCCTCGTGCTCAGCTCTCGGTCCTGAGCTCTCTTGCTCCCGAGACCTTCTGGTCGGCTATCCGGCAGGCGGCAGGTAAGGCAAGCACGGTTTGGAGGGTGGTTCTCGGCTGAGACCACCGCGAGCTCTATCTCCGGTCCTTGACCGTCTCCACGTGGACTCTCTCT…
2	600696	EF600696	Bovine leukemia virus cell-line FLK-BLV subclone pBLV913 complete genome	Bovine leukemia virus	Viruses; Retro-transcribing viruses; Retroviridae; Orthoretrovirinae; Deltaretrovirus	LTR1..531	531	TGTATGAAAGATCATGCCGACCTAGGCGCCGCCACCGCCCCGTAAACCAGACAGAGACGTCAGCTGCCAGAAAAGCTGGTGACGGCAGCTGGTGGCTAGAATCCCCGTACCTCCCCAACTTCCCCTTTCCCGAAAAATCCACACCCTGAGCTGCTGACCTCACCTGCTGATAAATTAATAAAATGCCGGCCCTGTCGAGTTAGCGGCACCAGAAGCGTTCTTCTCCTGAGACCCTCGTGCTCAGCTCTCGGTCCTGAGCTCTCTTGCTCCCGAGACCTTCTGGTCGGCTATCCGGCAGCGGTCAGGTAAGGCAAACCACGGTTTGGAGGGTGGTTCTCGGCTGAGACCACCGCGAGCTCTATCTCCGGTCCTCTGACCGTCTCCACGTGGACTCTCTCC…
3	600696	EF600696	Bovine leukemia virus cell-line FLK-BLV subclone pBLV913 complete genome	Bovine leukemia virus	Viruses; Retro-transcribing viruses; Retroviridae; Orthoretrovirinae; Deltaretrovirus	LTR8190..8720	531	TGTATGAAAGATCATGCCGACCTAGGCGCCGCCACCGCCCCGTAAACCAGACAGAGACGTCAGCTGCCAGAAAAGCTGGTGACGGCAGCTGGTGGCTAGAATCCCCGTACCTCCCCAACTTCCCCTTTCCCGAAAAATCCACACCCTGAGCTGCTGACCTCACCTGCTGATAAATTAATAAAATGCCGGCCCTGTCGAGTTAGCGGCACCAGAAGCGTTCTTCTCCTGAGACCCTCGTGCTCAGCTCTCGGTCCTGAGCTCTCTTGCTCCCGAGACCTTCTGGTCGGCTATCCGGCAGCGGTCAGGTAAGGCAAACCACGGTTTGGAGGGTGGTTCTCGGCTGAGACCACCGCGAGCTCTATCTCCGGTCCTCTGACCGTCTCCACGTGGACTCTCTCC…
4	288230	DQ288230	Bovine leukemia virus isolate BELG-2 LTR partial sequence; and G4 gene partial cds	Bovine leukemia virus	Viruses; Retro-transcribing viruses; Retroviridae; Orthoretrovirinae; Deltaretrovirus	LTR<1..>531	531	TGTATGAAAGATCATGCCGGCCTAGGCGCCGCCACCGCCCCGTAAACCAGACAGAGACGTCAGCTGCCAGAAAAGCTGGTGACGGCAGCTGGTGGCTAGAATCCCCGTACCTCCCCAACTTCCCCTTTCCCGAAAAATCCACACCCTGAGCTGCTGACCTCACCTGCTGATAAATTAATAAAATGCCGGCCCTGTCGAGTTAGCGGCACCAGAAGCGTTCTCTTCCTGAGACCCTCGTGCTCAGCTCTCGGTCCTGAGCTCTCTTGCTCCCGAGACCTTCTGGTCGGCTATCCGGCAGCGGTCAGGTAAGGCAAACCACGGTTTGGAGGGTGGTTCTCGGCTGAGACCACCGCGAGCTCTATCTCCGGTCCTCTGACCGTCTCCACGTGGACTCTCTCT…
5	288229	DQ288229	Bovine leukemia virus isolate CR-A2-3 LTR partial sequence; and G4 gene partial cds	Bovine leukemia virus	Viruses; Retro-transcribing viruses; Retroviridae; Orthoretrovirinae; Deltaretrovirus	LTR<1..>531	531	TGTATGAAAGATCATGTCGGCCTAGGCGCCGCCACCGCCCCGTAAACCAGACAGAGACGTCAGCTGCCAGAAAAGCTGGTGACGGCAGCTGGTGGCTAGAATCCCCGTACCTCCCCAACTTCCCCTTTCTCGAAAAATCCACACCCTGAGCTGCTGACCTCACCTGCTGATAAATTAATAAAATGCCGGCCCTGTCGAGTTAGCGGCACCAGAAGCGTTCTTCTCCTGAGACCCTCGTGCTCAGCTCTCGGTCCCGAGCTCTCTTGCTCCCGAGACCTTCTGGTCGGCTATCCGGCAGCGGTCAGGTAAGGCAAACCACGGTTTGGAGGGTGGTTCTCGGCTGAGACCACCGCGAGCTCTATCTCCGGTCCTCTGACCGTCTCCACGTGGACTCTCTCC…
6	288228	DQ288228	Bovine leukemia virus isolate CR-A2-2 LTR partial sequence; and G4 gene partial cds	Bovine leukemia virus	Viruses; Retro-transcribing viruses; Retroviridae; Orthoretrovirinae; Deltaretrovirus	LTR<1..>531	531	TGTATGAAAGATCATGTCGGCCTAGGCGCCGCCACCGCCCCGTAAACCAGACAGAGACGTCAGCTGCCAGAAAAGCTGGTGACGGCAGCTGGTGGCTAGAATCCCCGTACCTCCCCAACTTCCCCTTTCCCGAGAAATCCACACCCTGAGCTGCTGACCTCACCTGCTGATAAATTAATAAAATGCCGGCCCTGTCGAGTTAGCGGCACCAGAAGCGTTCTTCTCCTGAGACCCTCGTGCTCAGCTCTCGGTCCTGAGCTCTCTTGCTCCCGAGACCTTCTGGTCGGCTATCCGGCAGCGGTCAGGTAAGGCAAACCACGGTTTGGAGGGTGGCTCTCAGCGGAGACCACCGCGAGCTCTATCTCCGGTCTTCTGACCGTCTCCACGTGGACTCTCTCC…
7	288227	DQ288227	Bovine leukemia virus isolate CR-A2-1 LTR partial sequence; and G4 gene partial cds	Bovine leukemia virus	Viruses; Retro-transcribing viruses; Retroviridae; Orthoretrovirinae; Deltaretrovirus	LTR<1..>531	531	TGTATGAAAGATCATGTCGGCCTAGGCGCCGCCACCGCCCCGTAAACCAGACAGAGACGTCAGCTGCCAGAAAAGCTGGTGACGGCAGCTGGTGGCTAGAATCCCCGTACCTCCCCAACTTCCCCTTTCCCGAGAAATCCACACCCTGAGCTGCTGACCTCACCTGCTGATAAATTAATAAAATGCCGGCCCTGTCGAGTTAGCGGCACCAGAAGCGTTCTTCTCCTGAGACCCTCGTGCTCAGCTCTCGGTCCTGAGCTCTCTTGCTCCCGAGACCTTCTGGTCGGCTATCCGGCAGCGGTCAGGTAAGGCAAACCACGGTTTGGAGGGTGGCTCTCAGCGGAGACCACCGCGAGCTCTATCTCCGGTCTTCTGACCGTCTCCACGTGGACTCTCTCC…
8	288226	DQ288226	Bovine leukemia virus isolate CR-L2-1 LTR partial sequence; and G4 gene partial cds	Bovine leukemia virus	Viruses; Retro-transcribing viruses; Retroviridae; Orthoretrovirinae; Deltaretrovirus	LTR<1..>531	531	TGTATGAAAGATCATGTCGGCCTAGGCGCCGCCACCGCCCCGTAAACCAGACAGAGACGTCAGCTGCCAGAAAAGCTGGTGACGGCAGCTGGTGGCTAGAATCCCCGTACCTCCCCAACTTCCCCTTTCCCGAGAAATCCACACCCTGAGCTGCTGACCTCACCTGCTGATAAATTAATAAAATGCCGGCCCTGTCGAGTTAGCGGCACCAGAAGCGTTCTTCTCCTGAGACCCTCGTGCTCAGCTCTCGGTCCTGAGCTCTCTTGCTCCCGAGACCTTCTGGTCGGCTATCCGGCAGCGGTCAGGTAAGGCAAACCACGGTTTGGAGGGTGGCTCTCAGCGGAGACCACCGCGAGCTCTATCTCCGGTCTTCTGACCGTCTCCACGTGGACTCTTTCC…
9	288225	DQ288225	Bovine leukemia virus isolate CR-G1-1 LTR partial sequence; and G4 gene partial cds	Bovine leukemia virus	Viruses; Retro-transcribing viruses; Retroviridae; Orthoretrovirinae; Deltaretrovirus	LTR<1..>531	531	TGTATGAAAGATCATGTCGGCCTAGGCGCCGCCACCGCCCTGTAAACCAGACAGAGACGTCAGCTGCCAGAAAAGCTGGTGACGGCAGCTGGTGGCTAGAATCCCCGTACCTCCCCAACTTCCCCTTTCCCGAGAAATCCACACCCTGAGCTGCTGACCTCACCTGCTGATAAATTAATAAAATGCCGGCCCTGTCGAGTTAGCGGCACCAGAAGCGTTCTTCTCCTGAGACCCTCGTGCTCAGCTCTCGGTCCTGAGCTCTCTTGCTCCCGAGACCTTCTGGTCGGCTATCCGGCAGCGGTCAGGTAAGGCAAACCACGGTTTGGAGGGTGGCTCTCAGCGGAGACCACCGCGAGCTCTATCTCCGGTCTTCTGACCGTCTCCACGTGGACTCTCTCC…
10	288224	DQ288224	Bovine leukemia virus isolate CR-A1-3 LTR partial sequence; and G4 gene partial cds	Bovine leukemia virus	Viruses; Retro-transcribing viruses; Retroviridae; Orthoretrovirinae; Deltaretrovirus	LTR<1..>531	531	TGTATGAAAGATCATGTCGGCCTAGGCGCCGCCACCGCCCCGTAAACCAGACAGAGACGTCAGCTGCCAGAAAAGCTGGTGACGGCAGCTGGTGGCTAGAATCCCCGTACCTCCCCAACTTCCCCTTTCCCGAAAAATCCACACCCTGAGCTGCTGACCTCACCTGCTGATAAATTAATAAAATGCCGGCCCTGTCGAGTTAGCGGCGCCAGAAGCGTTCTTCTCCTGAGACCCTCGTGCTCAGCTCTCGGTCCTGAGCTCTCTTGCTCCCGAGACCTTCTGGTCGGCTATCCGGCAGCGGTCAGGTAAGGCAAACCACGGTTTGGAGGGTGGTTCTCGGCTGAGACCACCGCGAGCTCTATCTCCGGTCCTCTGACCGTCTCCACGTGGACTCTCTCC…
11	288222	DQ288222	Bovine leukemia virus isolate CR-A1-1 LTR partial sequence; and G4 gene partial cds	Bovine leukemia virus	Viruses; Retro-transcribing viruses; Retroviridae; Orthoretrovirinae; Deltaretrovirus	LTR<1..>531	531	TGTATGAAAGATCATGTCGGCCTAGGCGCCGCCACCGCCCCGTAAACCAGACAGAGACGTCAGCTGCCAGAAAAGCTGGTGACGGCAGCTGGTGGCTAGAATCCCCGTACCTCCCCAACTTCCCCTTTCCCGAGAAATCCACACCCTGAGCTGCTGACCTCACCTGCTGATAAATTAATAAAATGCCGGCCCTGTCGAGTTAGCGGCACCAGAAGCGTTCTTCTCCTGAGACCCTCGTGCTCAGCTCTCGGTCCTGAGCTCTCTTGCTCCCGAGACCTTCTGGTCGGCTATCCGGCAGCGGTCAGGTAAGGCAAACCACGGTTTGGAGGGTGGCTCTCAGCGGAGACCACCGCGAGCTCTATCTCCGGTCTTCTGACCGTCTCCACGTGGACTCTCTCC…
12	288221	DQ288221	Bovine leukemia virus isolate CR-L1-4 LTR partial sequence; and G4 gene partial cds	Bovine leukemia virus	Viruses; Retro-transcribing viruses; Retroviridae; Orthoretrovirinae; Deltaretrovirus	LTR<1..>531	531	TGTATGAAAGATCATGTCGGCCTAGGCGCCGCCACCGCCCCGTAAACCAGACAGAGACGTCAGCTGCCAGAAAAGCTGGTGACGGCAGCTGGTGGCTAGAATCCCTGTACCTCCCCAACTTCCCCTTTCCCGAGAAATCCACACCCTGAGCTGCTGACCTCACCTGCTGATAAATTAATAAAATGCCGGCCCTGTCGAGCTAGCGGCACCAGAAGCGTTCTTCTCCTGAGACCCTCGTGCTCAGCTCTCGGTCCTGAGCTCTCTTGCTCCCGAGACCTTCTGGTCGGCTATCCGGCAGCGGTCAGGTAAGGCAAACCACGGTTTGGAGGGTGGTTCTCAGCAGAGACCACCGCGAGCTCTATCTCCGGTCTTCTGACCGTCTCCACGTGGACTCTCTCC…
13	288220	DQ288220	Bovine leukemia virus isolate UCD1205K LTR partial sequence; and G4 gene partial cds	Bovine leukemia virus	Viruses; Retro-transcribing viruses; Retroviridae; Orthoretrovirinae; Deltaretrovirus	LTR<1..>531	531	TGTATGAAAGATCATGCCGACCTAGGCGCCGCCACCGCCCCGTAAACCAGACAGAGACGTCAGCTGCCAGAAAAGCTGGTGACGGCAGCTGGTGGCTAGAATCCCCGTACCTCCCCAACTTCCCCTTTCCCGAAAAATCCATACCCTGAGCTGCTGATTTCACCTGCTGATAAATTAATAAAATGCCGGCCCTGTCGAGTTAGCGGCACCAGAAGCGTTCTTCTCCTGAGACCCTCGTGCTCAGCTCTCGGTCCTGAGCTCTCTTGCTCCCGAGACCTTCTGGTCGGCTATCCGGCAGCGGTCAGGTAAGGCAAACCACGGTTTGGAGGGTGGTTCTCGGCTGAGACCACCGCGAGCTCTATCTCCGGTCCTCTGACCGTCTCCACGTGGACTCTCTCC…
14	288219	DQ288219	Bovine leukemia virus isolate CR-L1-2 LTR partial sequence; and G4 gene partial cds	Bovine leukemia virus	Viruses; Retro-transcribing viruses; Retroviridae; Orthoretrovirinae; Deltaretrovirus	LTR<1..>531	531	TGTATGAAAGATCATGTCGGCCTAGGCGCCGCCACCGCCCCGTAAACCAGACAGAGACGTCAGCTGCCAGAAAAGCTGGTGACGGCAGCTGGTGGCTAGAATCCCCGTACCTCCCCAACTTTTCCTTTCCCGAAAAATCCACACCCTGAGCTGCTGACCTCACCTGCTGATAAATTAATAAAATGCCGGCCCTGTCGAGTTAGCGGCACCAGAAGCGTTCTTCTCCTGAGACCCTCGTGCTCAGCTCTCGGTCCTGAGCTCTCTTGCTCCCGAGACCTTCTGGTCGGCTATCCGGCAGCGGTCAGGTAAGGCAAACCACGGTTTGGAGGGTGGTTCTCGGCTGAGACCACCGCGAGCTCTATCTCCGGTCCTCTGACCGTCTCCACGTGGACTCTCTCC…
15	288218	DQ288218	Bovine leukemia virus isolate CR-L1-1 LTR partial sequence; and G4 gene partial cds	Bovine leukemia virus	Viruses; Retro-transcribing viruses; Retroviridae; Orthoretrovirinae; Deltaretrovirus	LTR<1..>531	531	TGTATGAAAGATCATGTCGGCCTAGGCGCCGCCACCGCCCCGTAAACCAGACAGAGACGTCAGCTGCCAGAAAAGCTGGTGACGGCAGCTGGTGGCTAGAATCCCCGTACCTCCCCAACTTCCCCTTTCCCGAGAAATCCACACCCTGAGCTGCTGACCTCACCTGCTGATAAATTAATAAAATGCCGGCCCTGTCGAGTTAGCGGCACCAGAAGCGTTCTTCTCCTGAGACCCTCGTGCTCAGCTCTCGGTCCTGAGCTCTCTTGCTCCCGAGACCTTCTGGTCGGCTATCCGGCAGCGGTCAGGTAAGGCAAACCACGGTTTGGAGGGTGGCTCTCAGCGGAGACCACCGCGAGCTCTATCTCCGGTCTTCTGACCGTCTCCACGTGGACTCTCTCC…
16	288217	DQ288217	Bovine leukemia virus isolate JP-F4 LTR partial sequence; and G4 gene partial cds	Bovine leukemia virus	Viruses; Retro-transcribing viruses; Retroviridae; Orthoretrovirinae; Deltaretrovirus	LTR<1..>531	531	TGTATGAAAGATCATGCCGGCCTAGGCGCCGCCACCGCCCTGTAAACCAGACAGAGACGTCAGCTGCCAGAAAAGCTGGTGACGGCAGCTGGTGGCTAGAATCCCCGTACCTCCCCAACTTCCCCTTTCCCGAAAAATCCACACCCTGAGCTGCTGACCTCACCTGCTGATAAATTAATAAAATGCCGGCCCTGTCGAGTTAGCGGCACCAGAAGCGTTCTTCTCCTGAGACCCTTGTGCTCAGCTCTCGGTCCTGAGCTCTCTTGCTCCCGAGACCTTCTGGTCGGCTATCCGGCAGCGGTCAGGTAAGGCAAACCACGGTTTGGAGGGTGGTTCTCGGCTGAGACCACCGCGAGCTCTATCTCCGGTCCTCTGACCGTCTCCACGTGGACTCTCTCT…
17	288216	DQ288216	Bovine leukemia virus isolate JP-F3 LTR partial sequence; and G4 gene partial cds	Bovine leukemia virus	Viruses; Retro-transcribing viruses; Retroviridae; Orthoretrovirinae; Deltaretrovirus	LTR<1..>531	531	TGTATGAAAGATCATGCCGGCCTAGGCGCCGCCACCGCCCTGTAAACCAGACAGAGACGTCAGCTGCCAGAAAAGCTGGTGACGGCAGCTGGTGGCTAGAATCCCCGTACCTCCCCAACTTCCCCTTTCCCGAAAAATCCACACCCTGAGCTGCTGACCTCACCTGCTGATAAATTAATAAAATGCCGGCCCTGTCGAGTTAGCGGCACCAGAAGCGTTCTTCTCCTGAGACCCTTGTGCTCAGCTCTCGGTCCTGAGCTCTCTTGCTCCCGAGACCTTCTGGTCGGCTATCCGGCAGCGGTCAGGTAAGGCAAACCACGGTTTGGAGGGTGGTTCTCGGCTGAGACCACCGCGAGCTCTATCTCCGGTCCTCTGACCGTCTCCACGTGGACTCTCTCT…
18	288215	DQ288215	Bovine leukemia virus isolate JP-F2 LTR partial sequence; and G4 gene partial cds	Bovine leukemia virus	Viruses; Retro-transcribing viruses; Retroviridae; Orthoretrovirinae; Deltaretrovirus	LTR<1..>531	531	TGTATGAAAGATCATGCCGGCCTAGGCGCCGCCACCGCCCTGTAAACCAGACAGAGACGTCAGCTGCCAGAAAAGCTGGTGACGGCAGCTGGTGGCTAGAATCCCCGTACCTCCCCAACTTCCCCTTTCCCGAAAAATCCACACCCTGAGCTGCTGACCTCACCTGCTGATAAATTAATAAAATGCCGGCCCTGTCGAGTTAGCGGCACCAGAAGCGTTCTTCTCCTGAGACCCTTGTGCTCAGCTCTCGGTCCTGAGCTCTCTTGCTCCCGAGACCTTCTGGTCGGCTATCCGGCAGCGGTCAGGTAAGGCAAACCACGGTTTGGAGGGTGGTTCTCGGCTGAGACCACCGCGAGCTCTATCTCCGGTCCTCTGACCGTCTCCACGTGGACTCTCTCT…
19	288214	DQ288214	Bovine leukemia virus isolate JP-F1 LTR partial sequence; and G4 gene partial cds	Bovine leukemia virus	Viruses; Retro-transcribing viruses; Retroviridae; Orthoretrovirinae; Deltaretrovirus	LTR<1..>531	531	TGTATGAAAGATCATGCCGGCCTAGGCGCCGCCACCGCCCTGTAAACCAGACAGAGACGTCAGCTGCCAGAAAAGCTGGTGACGGCAGCTGGTGGCTAGAATCCCCGTACCTCCCCAACTTCCCCTTTCCCGAAAAATCCACACCCTGAGCTGCTGACCTCACCTGCTGATAAATTAATAAAATGCCGGCCCTGTCGAGTTAGCGGCACCAGAAGCGTTCTTCTCCTGAGACCCTTGTGCTCAGCTCTCGGTCCTGAGCTCTCTTGCTCCCGAGACCTTCTGGTCGGCTATCCGGCAGCGGTCAGGTAAGGCAAACCACGGTTTGGAGGGTGGTTCTCGGCTGAGACCACCGCGAGCTCTATCTCCGGTCCTCTGACCGTCTCCACGTGGACTCTCTCT…
20	288213	DQ288213	Bovine leukemia virus isolate JP-H5 LTR partial sequence; and G4 gene partial cds	Bovine leukemia virus	Viruses; Retro-transcribing viruses; Retroviridae; Orthoretrovirinae; Deltaretrovirus	LTR<1..>531	531	TGTATGAAAGATCATGCCGACCTAGGCGCCGCCACCGCCCCGTAAACCAGACAGAGACGTCAGCTGCCAGAAAAGCTGGTGACGGCAGCTGGTGGCTAGAATCCCCGTACCTCCCCAACTTCCCCTTTCCCGAAAAATCCACACCCTGAGCTGCTGACCTCACCTGCTGATAAATTAATAAAATGCCGGCCCTGTCGAGTTAGCGGCACCAGAAGCGTTCTTCTCCTGAGACCCTCGTGCTCAGCTCTCGGTCCTGAGCTCTCTTGCTCCCGAGACCTTCTGGTCGGCTATCCGGCAGCGGTCAGGTAAGGCAAACCACGGTTTGGAGGGTGGTTCTCGGCTGAGACCACCGCGAGCTCTATCTCCGGTCCTCTGACCGTCTCCACGTGGACTCTCTCC…
21	288212	DQ288212	Bovine leukemia virus isolate JP-H4 LTR partial sequence; and G4 gene partial cds	Bovine leukemia virus	Viruses; Retro-transcribing viruses; Retroviridae; Orthoretrovirinae; Deltaretrovirus	LTR<1..>531	531	TGTATGAAAGATCATGCCGACCTAGGCGCCGCCACCGCCCCGTAAACCAGACAGAGACGTCAGCTGCCAGAAAAGCTGGTGACGGCAGCTGGTGGCTAGAATCCCCGTACCTCCCCAACTTCCCCTTTCCCGAAAAATCCACACCCTGAGCTGCTGACCTCACCTGCTGATAAATTAATAAAATGCCGGCCCTGTCGAGTTAGCGGCACCAGAAGCGTTCTTCTCCTGAGACCCTCGTGCTCAGCTCTCGGTCCTGAGCTCTCTTGCTCCCGAGACCTTCTGGTCGGCTATCCGGCAGCGGTCAGGTAAGGCAAACCACGGTTTGGAGGGTGGTTCTCGGCTGAGACCACCGCGAGCTCTATCTCCGGTCCTCTGACCGTCTCCACGTGGACTCTCTCC…
22	288211	DQ288211	Bovine leukemia virus isolate JP-H3 LTR partial sequence; and G4 gene partial cds	Bovine leukemia virus	Viruses; Retro-transcribing viruses; Retroviridae; Orthoretrovirinae; Deltaretrovirus	LTR<1..>531	531	TGTATGAAAGATCATGCCGACCTAGGCGCCGCCACCGCCCCGTAAACCAGACAGAGACGTCAGCTGCCAGAAAAGCTGGTGACGGCAGCTGGTGGCTAGAATCCCCGTACCTCCCCAACTTCCCCTTTCCCGAAAAATCCACACCCTGAGCTGCTGACCTCACCTGCTGATAAATTAATAAAATGCCGGCCCTGTCGAGTTAGCGGCACCAGAAGCGTTCTTCTCCTGAGACCCTCGTGCTCAGCTCTCGGTCCTGAGCTCTCTTGCTCCCGAGACCTTCTGGTCGGCTATCCGGCAGCGGTCAGGTAAGGCAAACCACGGTTTGGAGGGTGGTTCTCGGCTGAGACCACCGCGAGCTCTATCTCCGGTCCTCTGACCGTCTCCACGTGGACTCTCTCC…
23	288210	DQ288210	Bovine leukemia virus isolate JP-H2 LTR partial sequence; and G4 gene partial cds	Bovine leukemia virus	Viruses; Retro-transcribing viruses; Retroviridae; Orthoretrovirinae; Deltaretrovirus	LTR<1..>531	531	TGTATGAAAGATCATGCCGACCTAGGCGCCGCCACCGCCCCGTAAACCAGACAGAGACGTCAGCTGCCAGAAAAGCTGGTGACGGCAGCTGGTGGCTAGAATCCCCGTACCTCCCCAACTTCCCCTTTCCCGAAAAATCCACACCCTGAGCTGCTGACCTCACCTGCTGATAAATTAATAAAATGCCGGCCCTGTCGAGTTAGCGGCACCAGAAGCGTTCTTCTCCTGAGACCCTCGTGCTCAGCTCTCGGTCCTGAGCTCTCTTGCTCCCGAGACCTTCTGGTCGGCTATCCGGCAGCGGTCAGGTAAGGCAAACCACGGTTTGGAGGGTGGTTCTCGGCTGAGACCACCGCGAGCTCTATCTCCGGTCCTCTGACCGTCTCCACGTGGACTCTCTCC…
24	288209	DQ288209	Bovine leukemia virus isolate JP-H1 LTR partial sequence; and G4 gene partial cds	Bovine leukemia virus	Viruses; Retro-transcribing viruses; Retroviridae; Orthoretrovirinae; Deltaretrovirus	LTR<1..>531	531	TGTATGAAAGATCATGCCGACCTAGGCGCCGCCACCGCCCCGTAAACCAGACAGAGACGTCAGCTGCCAGAAAAGCTGGTGACGGCAGCTGGTGGCTAGAATCCCCGTACCTCCCCAACTTCCCCTTTCCCGAAAAATCCACACCCTGAGCTGCTGACCTCACCTGCTGATAAATTAATAAAATGCCGGCCCTGTCGAGTTAGCGGCACCAGAAGCGTTCTTCTCCTGAGACCCTCGTGCTCAGCTCTCGGTCCTGAGCTCTCTTGCTCCCGAGACCTTCTGGTCGGCTATCCGGCAGCGGTCAGGTAAGGCAAACCACGGTTTGGAGGGTGGTTCTCGGCTGAGACCACCGCGAGCTCTATCTCCGGTCCTCTGACCGTCTCCACGTGGACTCTCTCC…
25	288208	DQ288208	Bovine leukemia virus isolate JP-E5 LTR partial sequence; and G4 gene partial cds	Bovine leukemia virus	Viruses; Retro-transcribing viruses; Retroviridae; Orthoretrovirinae; Deltaretrovirus	LTR<1..>531	531	TGTATGAAAGATCATGCCGACCTAGGCGCCGCCACCGCCCCGTAAACCAGACAGAGACGTCAGCTGCCAGAAAAGCTGGTGACGGCAGCTGGTGGCTAGAATCCCCGTACCTCCCCAACTTCCCCTTTCCCGAAAAATCCACACCCTGAGCTGCTGACCTCACCTGCTGATAAACTAATAAAATGCCGGCCCTGTCGAGTTAGCGGCACCAGAAGCGTTCTTCTCCTGAGACCCTCGTGCTCAGCTCTCGGTCCTGAGCCCTCTTGCTCCCGAGACCTTCTGGTCGGCTATCCGGCAGCGGTCAGGTAAGGCAAACCACGGTTTGGAGGGTGGTTCTCGGCTGAGACCACCGCGAGCTCTATCTCCGGTCCTCTGACCGTCTCCACGTGGACTCTCTCC…
26	288207	DQ288207	Bovine leukemia virus isolate JP-E4 LTR partial sequence; and G4 gene partial cds	Bovine leukemia virus	Viruses; Retro-transcribing viruses; Retroviridae; Orthoretrovirinae; Deltaretrovirus	LTR<1..>531	531	TGTATGAAAGATCATGCCGACCTAGGCGCCGCCACCGCCCCGTAAACCAGACAGAGACGTCAGCTGCCAGAAAAGCTGGTGACGGCAGCTGGTGGCTAGAATCCCCGTACCTCCCCAACTTCCCCTTTCCCGAAAAATCCACACCCTGAGCTGCTGACCTCACCTGCTGATAAACTAATAAAATGCCGGCCCTGTCGAGTTAGCGGCACCAGAAGCGTTCTTCTCCTGAGACCCTCGTGCTCAGCTCTCGGTCCTGAGCCCTCTTGCTCCCGAGACCTTCTGGTCGGCTATCCGGCAGCGGTCAGGTAAGGCAAACCACGGTTTGGAGGGTGGTTCTCGGCTGAGACCACCGCGAGCTCTATCTCCGGTCCTCTGACCGTCTCCACGTGGACTCTCTCC…
27	288206	DQ288206	Bovine leukemia virus isolate JP-E3 LTR partial sequence; and G4 gene partial cds	Bovine leukemia virus	Viruses; Retro-transcribing viruses; Retroviridae; Orthoretrovirinae; Deltaretrovirus	LTR<1..>531	531	TGTATGAAAGATCATGCCGACCTAGGCGCCGCCACCGCCCCGTAAACCAGACAGAGACGTCAGCTGCCAGAAAAGCTGGTGACGGCAGCTGGTGGCTAGAATCCCCGTACCTCCCCAACTTCCCCTTTCCCGAAAAATCCACACCCTGAGCTGCTGACCTCACCTGCTGATAAATTAATAAAATGCCGGCCCTGTCGAGTTAGCGGCACCAGAAGCGTTCTTCTCCTGAGACCCTCGTGCTCAGCTCTCGGTCCTGAGCTCTCTTGCTCCCGAGACCTTCTGGTCGGCTATCCGGCAGCGGTCAGGTAAGGCAAACCACGGTTTGGAGGGTGGTTCTCGGCTGAGACCACCGCGAGCTCTATCTCCGGTCCTCTGACCGTCTCCACGTGGACTCTCTCC…
28	288205	DQ288205	Bovine leukemia virus isolate JP-E2 LTR partial sequence; and G4 gene partial cds	Bovine leukemia virus	Viruses; Retro-transcribing viruses; Retroviridae; Orthoretrovirinae; Deltaretrovirus	LTR<1..>531	531	TGTATGAAAGATCATGCCGACCTAGGCGCCGCCACCGCCCCGTAAACCAGACAGAGACGTCAGCTGCCAGAAAAGCTGGTGACGGCAGCTGGTGGCTAGAATCCCCGTACCTCCCCAACTTCCCCTTTCCCGAAAAATCCACACCCTGAGCTGCTGACCTCACCTGCTGATAAATTAATAAAATGCCGGCCCTGTCGAGTTAGCGGCACCAGAAGCGTTCTTCTCCTGAGACCCTCGTGCTCAGCTCTCGGTCCTGAGCTCTCTTGCTCCCGAGACCTTCTGGTCGGCTATCCGGCAGCGGTCAGGTAAGGCAAACCACGGTTTGGAGGGTGGTTCTCGGCTGAGACCACCGCGAGCTCTATCTCCGGTCCTCTGACCGTCTCCACGTGGACTCTCTCC…
29	288204	DQ288204	Bovine leukemia virus isolate JP-E1 LTR partial sequence; and G4 gene partial cds	Bovine leukemia virus	Viruses; Retro-transcribing viruses; Retroviridae; Orthoretrovirinae; Deltaretrovirus	LTR<1..>531	531	TGTATGAAAGATCATGCCGACCTAGGCGCCGCCACCGCCCCGTAAACCAGACAGAGACGTCAGCTGCCAGAAAAGCTGGTGACGGCAGCTGGTGGCTAGAATCCCCGTACCTCCCCAACTTCCCCTTTCCCGAAAAATCCACACCCTGAGCTGCTGACCTCACCTGCTGATAAATTAATAAAATGCCGGCCCTGTCGAGTTAGCGGCACCAGAAGCGTTCTTCTCCTGAGACCCTCGTGCTCAGCTCTCGGTCCTGAGCTCTCTTGCTCCCGAGACCTTCTGGTCGGCTATCCGGCAGCGGTCAGGTAAGGCAAACCACGGTTTGGAGGGTGGTTCTCGGCTGAGACCACCGCGAGCTCTATCTCCGGTCCTCTGACCGTCTCCACGTGGACTCTCTCC…
30	288203	DQ288203	Bovine leukemia virus isolate JP-A5 LTR partial sequence; and G4 gene partial cds	Bovine leukemia virus	Viruses; Retro-transcribing viruses; Retroviridae; Orthoretrovirinae; Deltaretrovirus	LTR<1..>531	531	TGTATGAAAGATCATGCCGACCTAGGCGCCGCCACCGCCCCGTAAACCAGACAGAGACGTCAGCTGCCAGAAAAGCTGGTGACGGCAGCTGGTGGCTAGAATCCCCGTACCTCCCCAACTTCCCCTTTCCCGAAAAATCCACACCCTGAGCTGCTGACCTCACCTGCTGATAAACTAATAAAATGCCGGCCCTGTCGAGTTAGCGGCACCAGAAGCGTTCTTCTCCTGAGACCCTCGTGCTCAGCTCTCGGTCCTGAGCTCTCTTGCTCCCGAGACCTTCTGGTCGGCTATCCGGCAGCGGTCAGGTAAGGCAAACCACGGTTTGGAGGGTGGTTCTCGGCTGAGACCACCGCGAGCTCTATCTCCGGTCCTCTGACCGTCTCCACGTGGACTCTCTCC…
31	288202	DQ288202	Bovine leukemia virus isolate JP-A4 LTR partial sequence; and G4 gene partial cds	Bovine leukemia virus	Viruses; Retro-transcribing viruses; Retroviridae; Orthoretrovirinae; Deltaretrovirus	LTR<1..>531	531	TGTATGAAAGATCATGCCGACCTAGGCGCCGCCACCGCCCCGTAAACCAGACAGAGACGTCAGCTGCCAGAAAAGCTGGTGACGGCAGCTGGTGGCTAGAATCCCCGTACCTCCCCAACTTCCCCTTTCCCGAAAAATCCACACCCTGAGCTGCTGACCTCACCTGCTGATAAACTAATAAAATGCCGGCCCTGTCGAGTTAGCGGCACCAGAAGCGTTCTTCTCCTGAGACCCTCGTGCTCAGCTCTCGGTCCTGAGCTCTCTTGCTCCCGAGACCTTCTGGTCGGCTATCCGGCAGCGGTCAGGTAAGGCAAACCACGGTTTGGAGGGTGGTTCTCGGCTGAGACCACCGCGAGCTCTATCTCCGGTCCTCTGACCGTCTCCACGTGGACTCTCTCC…
32	288201	DQ288201	Bovine leukemia virus isolate JP-A3 LTR partial sequence; and G4 gene partial cds	Bovine leukemia virus	Viruses; Retro-transcribing viruses; Retroviridae; Orthoretrovirinae; Deltaretrovirus	LTR<1..>531	531	TGTATGAAAGATCATGCCGACCTAGGCGCCGCCACCGCCCCGTAAACCAGACAGAGACGTCAGCTGCCAGAAAAGCTGGTGACGGCAGCTGGTGGCTAGAATCCCCGTACCTCCCCAACTTCCCCTTTCCCGAAAAATCCACACCCTGAGCTGCTGACCTCACCTGCTGATAAACTAATAAAATGCCGGCCCTGTCGAGTTAGCGGCACCAGAAGCGTTCTTCTCCTGAGACCCTCGTGCTCAGCTCTCGGTCCTGAGCTCTCTTGCTCCCGAGACCTTCTGGTCGGCTATCCGGCAGCGGTCAGGTAAGGCAAACCACGGTTTGGAGGGTGGTTCTCGGCTGAGACCACCGCGAGCTCTATCTCCGGTCCTCTGACCGTCTCCACGTGGACTCTCTCC…
33	288200	DQ288200	Bovine leukemia virus isolate JP-A2 LTR partial sequence; and G4 gene partial cds	Bovine leukemia virus	Viruses; Retro-transcribing viruses; Retroviridae; Orthoretrovirinae; Deltaretrovirus	LTR<1..>531	531	TGTATGAAAGATCATGCCGACCTAGGCGCCGCCACCGCCCCGTAAACCAGACAGAGACGTCAGCTGCCAGAAAAGCTGGTGACGGCAGCTGGTGGCTAGAATCCCCGTACCTCCCCAACTTCCCCTTTCCCGAAAAATCCACACCCTGAGCTGCTGACCTCACCTGCTGATAAACTAATAAAATGCCGGCCCTGTCGAGTTAGCGGCACCAGAAGCGTTCTTCTCCTGAGACCCTCGTGCTCAGCTCTCGGTCCTGAGCTCTCTTGCTCCCGAGACCTTCTGGTCGGCTATCCGGCAGCGGTCAGGTAAGGCAAACCACGGTTTGGAGGGTGGTTCTCGGCTGAGACCACCGCGAGCTCTATCTCCGGTCCTCTGACCGTCTCCACGTGGACTCTCTCC…
34	288199	DQ288199	Bovine leukemia virus isolate JP-A1 LTR partial sequence; and G4 gene partial cds	Bovine leukemia virus	Viruses; Retro-transcribing viruses; Retroviridae; Orthoretrovirinae; Deltaretrovirus	LTR<1..>531	531	TGTATGAAAGATCATGCCGACCTAGGCGCCGCCACCGCCCCGTAAACCAGACAGAGACGTCAGCTGCCAGAAAAGCTGGTGACGGCAGCTGGTGGCTAGAATCCCCGTACCTCCCCAACTTCCCCTTTCCCGAAAAATCCACACCCTGAGCTGCTGACCTCACCTGCTGATAAACTAATAAAATGCCGGCCCTGTCGAGTTAGCGGCACCAGAAGCGTTCTTCTCCTGAGACCCTCGTGCTCAGCTCTCGGTCCTGAGCTCTCTTGCTCCCGAGACCTTCTGGTCGGCTATCCGGCAGCGGTCAGGTAAGGCAAACCACGGTTTGGAGGGTGGTTCTCGGCTGAGACCACCGCGAGCTCTATCTCCGGTCCTCTGACCGTCTCCACGTGGACTCTCTCC…
35	288198	DQ288198	Bovine leukemia virus isolate JP-M5 LTR partial sequence; and G4 gene partial cds	Bovine leukemia virus	Viruses; Retro-transcribing viruses; Retroviridae; Orthoretrovirinae; Deltaretrovirus	LTR<1..>531	531	TGTATGAAAGATCATGCCGACCTAGGAGCCGCCACCGCCCCGTAAACCAGACAGAGACGTCAGCTGCCAGAAAAGCTGGTGACGGCAGCTGGTGGCTAGAATCCCCGTACCTCCCCAACTTCCCCTTTCCCGAAAAATCCACACCCTGAGCTGCTGACCTCACCTGCTGATAAATTAATAAAATGCCGGCCCTGTCGAGTTAGCGGCACCAGAAGCGTTCTTCTCCTGAGACCCTCGTGCTCAGCTCTCGGTCCTGAGCTCTCTTGCTCCCGAGACCTTCTGGTCGGCTATCCGGCAGCGGTCAGGTAAGGCAAGGCACGGTTTGGAGGGTGGTTCTCGGCTGAGACCACCGCGAGCTCTATCTCCGGTCCTCTGACCGTCTCCACGTGGACTCTCTCC…
36	288197	DQ288197	Bovine leukemia virus isolate JP-M4 LTR partial sequence; and G4 gene partial cds	Bovine leukemia virus	Viruses; Retro-transcribing viruses; Retroviridae; Orthoretrovirinae; Deltaretrovirus	LTR<1..>531	531	TGTATGAAAGATCATGCCGACCTAGGAGCCGCCACCGCCCCGTAAACCAGACAGAGACGTCAGCTGCCAGAAAAGCTGGTGACGGCAGCTGGTGGCTAGAATCCCCGTACCTCCCCAACTTCCCCTTTCCCGAAAAATCCACACCCTGAGCTGCTGACCTCACCTGCTGATAAATTAATAAAATGCCGGCCCTGTCGAGTTAGCGGCACCAGAAGCGTTCTTCTCCTGAGACCCTCGTGCTCAGCTCTCGGTCCTGAGCTCTCTTGCTCCCGAGACCTTCTGGTCGGCTATCCGGCAGCGGTCAGGTAAGGCAAGGCACGGTTTGGAGGGTGGTTCTCGGCTGAGACCACCGCGAGCTCTATCTCCGGTCCTCTGACCGTCTCCACGTGGACTCTCTCC…
37	288196	DQ288196	Bovine leukemia virus isolate JP-M3 LTR partial sequence; and G4 gene partial cds	Bovine leukemia virus	Viruses; Retro-transcribing viruses; Retroviridae; Orthoretrovirinae; Deltaretrovirus	LTR<1..>531	531	TGTATGAAAGATCATGCCGACCTAGGAGCCGCCACCGCCCCGTAAACCAGACAGAGACGTCAGCTGCCAGAAAAGCTGGTGACGACAGCTGGTGGCTAGAATCCCCGTACCTCCCCAACTTCCCCTTTCCCGAAAAATCCACACCCTGAGCTGCTGACCTCACCTGCTGATAAATTAATAAAATGCCGGCCCTGTCGAGTTAGCGGCACCAGAAGCGTTCTTCTCCTGAGACCCTCGTGCTCAGCTCTCGGTCCTGAGCTCTCTTGCTCCCGAGACCTTCTGGTCGGCTATCCGGCAGCGGTCAGGTAAGGCAAACCACGGTTTGGAGGGTGGTTCTCGGCTGAGACCACCGCGAGCTCTATCTCCGGTCCTCTGACCGTCTCCACGTGGACTCTCTCC…
38	288195	DQ288195	Bovine leukemia virus isolate JP-M2 LTR partial sequence; and G4 gene partial cds	Bovine leukemia virus	Viruses; Retro-transcribing viruses; Retroviridae; Orthoretrovirinae; Deltaretrovirus	LTR<1..>531	531	TGTATGAAAGATCATGCCGACCTAGGAGCCGCCACCGCCCCGTAAACCAGACAGAGACGTCAGCTGCCAGAAAAGCTGGTGACGACAGCTGGTGGCTAGAATCCCCGTACCTCCCCAACTTCCCCTTTCCCGAAAAATCCACACCCTGAGCTGCTGACCTCACCTGTTGATAAATTAATAAAATGCCGGCCCTGTCGAGTTAGCGGCACCAGAAGCGTTCTTCTCCTGAGACCCTCGTGCTCAGCTCTCGGTCCTGAGCTCTCTTGCTCCCGAGACCTTCTGGTCGGCTATCCGGCAGCGGTCAGGTAAGGCAAACCACGGTTTGGAGGGTGGTTCTCGGCTGAGACCACCGCGAGCTCTATCTCCGGTCCTCTGACCGTCTCCACGTGGACTCTCTCC…
39	288194	DQ288194	Bovine leukemia virus isolate JP-M1 LTR partial sequence; and G4 gene partial cds	Bovine leukemia virus	Viruses; Retro-transcribing viruses; Retroviridae; Orthoretrovirinae; Deltaretrovirus	LTR<1..>531	531	TGTATGAAAGATCATGCCGACCTAGGAGCCGCCACCGCCCCGTAAACCAGACAGAGACGTCAGCTGCCAGAAAAGCTGGTGACGGCAGCTGGTGGCTAGAATCCCCGTACCTCCCCAACTTCCCCTTTCCCGAAAAATCCACACCCTGAGCTGCTGACCTCACCTGCTGATAAATTAATAAAATGCCGGCCCTGTCGAGTTAGCGGCACCAGAAGCGTTCTTCTCCTGAGACCCTCGTGCTCAGCTCTCGGTCCTGAGCTCTCTTGCTCCCGAGACCTTCTGGTCGGCTATCCGGCAGCGGTCAGGTAAGGCAAGGCACGGTTTGGAGGGTGGTTCTCGGCTGAGACCACCGCGAGCTCTATCTCCGGTCCTCTGACCGTCTCCACGTGGACTCTCTCC…
40	288193	DQ288193	Bovine leukemia virus isolate JP-K5 LTR partial sequence; and G4 gene partial cds	Bovine leukemia virus	Viruses; Retro-transcribing viruses; Retroviridae; Orthoretrovirinae; Deltaretrovirus	LTR<1..>531	531	TGTATGAAAGATCATGCCGACCTAGGCGCCGCCACCGCCCCGTAAACCAGACAGAGACGTCAGCTGCCAGAAAAGCTGGTGACGGCAGCTGGTGGCTAGAATCCCCGTACCTCCCCAACTTCCCCTTTCCCGAAAAATCCACACCCTAAGCTGCTGACCTCACCTGCTGATAAATTAATAAAATGCCGGCCCTGTCGAGTTAGCGGCACCAGAAGCGTTCTTCTCCTGAGACCCTCGTGCTCAGCTCTCGGTCCTGAGCTCTCTTGCTCCCGAGACCTTCTGGTCGGCTATCCGGCAGCGGTCAGGTAAGGCAAACCACGGTTTGGAGGGTGGTTCTCGGCTGAGACCACCGCGAGCTCTATCTCCGGTCCTCTGACCGTCTCCACGTGGACTCTCTCC…
41	288192	DQ288192	Bovine leukemia virus isolate JP-K4 LTR partial sequence; and G4 gene partial cds	Bovine leukemia virus	Viruses; Retro-transcribing viruses; Retroviridae; Orthoretrovirinae; Deltaretrovirus	LTR<1..>531	531	TGTATGAAAGAGCATGCCGACCTAGGCGCCGCCACCGCCCCGTAAACCAGACAGAGACGTCAGCTGCCAGAAAAGCTGGTGACGGCAGCTGGTGGCTAGAATCCCCGTACCTCCCCAACTTCCCCTTTCCCGAAAAATCCACACCCTAAGCTGCTGACCTCACCTGCTGATAAATTAATAAAATGCCGGCCCTGTCGAGTTAGCGGCACCAGAAGCGTTCTTCTCCTGAGACCCTCGTGCTCAGCTCTCGGTCCTGAGCTCTCTTGCTCCCGAGACCTTCTGGTCGGCTATCCGGCAGCGGTCAGGTAAGGCAAACCACGGTTTGGAGGGTGGTTCTCGGCTGAGACCACCGCGAGCTCTATCTCCGGTCCTCTGACCGTCTCCACGTGGACTCTCTCC…
42	288191	DQ288191	Bovine leukemia virus isolate JP-K3 LTR partial sequence; and G4 gene partial cds	Bovine leukemia virus	Viruses; Retro-transcribing viruses; Retroviridae; Orthoretrovirinae; Deltaretrovirus	LTR<1..>531	531	TGTATGAAAGATCATGCCGACCTAGGCGCCGCCACCGCCCCGTAAACCAGACAGAGACGTCAGCTGCCAGAAAAGCTGGTGACGGCAGCTGGTGGCTAGAATCCCCGTACCTCCCCAACTTCCCCTTTCCCGAAAAATCCACACCCTAAGCTGCTGACCTCACCTGCTGATAAATTAATAAAATGCCGGCCCTGTCGAGTTAGCGGCACCAGAAGCGTTCTTCTCCTGAGACCCTCGTGCTCAGCTCTCGGTCCTGAGCTCTCTTGCTCCCGAGACCTTCTGGTCGGCTATCCGGCAGCGGTCAGGTAAGGCAAACCACGGTTTGGAGGGTGGTTCTCGGCTGAGACCACCGCGAGCTCTATCTCCGGTCCTCTGACCGTCTCCACGTGGACTCTCTCC…
43	288190	DQ288190	Bovine leukemia virus isolate JP-K2 LTR partial sequence; and G4 gene partial cds	Bovine leukemia virus	Viruses; Retro-transcribing viruses; Retroviridae; Orthoretrovirinae; Deltaretrovirus	LTR<1..>531	531	TGTATGAAAGATCATGCCGACCTAGGCGCCGCCACCGCCCCGTAAACCAGACAGAGACGTCAGCTGCCAGAAAAGCTGGTGACGGCAGCTGGTGGCTAGAATCCCCGTACCTCCCCAACTTCCCCTTTCCCGAAAAATCCACACCCTAAGCTGCTGACCTCACCTGCTGATAAATTAATAAAATGCCGGCCCTGTCGAGTTAGCGGCACCAGAAGCGTTCTTCTCCTGAGACCCTCGTGCTCAGCTCTCGGTCCTGAGCTCTCTTGCTCCCGAGACCTTCTGGTCGGCTATCCGGCAGCGGTCAGGTAAGGCAAACCACGGTTTGGAGGGTGGTTCTCGGCTGAGACCACCGCGAGCTCTATCTCCGGTCCTCTGACCGTCTCCACGTGGACTCTCTCC…
44	288189	DQ288189	Bovine leukemia virus isolate JP-K1 LTR partial sequence; and G4 gene partial cds	Bovine leukemia virus	Viruses; Retro-transcribing viruses; Retroviridae; Orthoretrovirinae; Deltaretrovirus	LTR<1..>531	531	TGTATGAAAGATCATGCCGACCTAGGCGCCGCCACCGCCCCGTAAACCAGACAGAGACGTCAGCTGCCAGAAAAGCTGGTGACGGCAGCTGGTGGCTAGAATCCCCGTACCTCCCCAACTTCCCCTTTCCCGAAAAATCCACACCCTAAGCTGCTGACCTCACCTGCTGATAAATTAATAAAATGCCGGCCCTGTCGAGTTAGCGGCACCAGAAGCGTTCTTCTCCTGAGACCCTCGTGCTCAGCTCTCGGTCCTGAGCTCTCTTGCTCCCGAGACCTTCTGGTCGGCTATCCGGCAGCGGTCAGGTAAGGCAAACCACGGTTTGGAGGGTGGTTCTCGGCTGAGACCACCGCGAGCTCTATCTCCGGTCCTCTGACCGTCTCCACGTGGACTCTCTCC…
45	288184	DQ288184	Bovine leukemia virus isolate UID1K LTR partial sequence; and G4 gene partial cds	Bovine leukemia virus	Viruses; Retro-transcribing viruses; Retroviridae; Orthoretrovirinae; Deltaretrovirus	LTR<1..>531	531	TGTATGAAAGATCATGCCGACCTAGGCGCCGCCACCGCCCCGTAAACCAGACAGAGACGTCAGCTGCCAGAAAAGCTGGTGACGGCAGCTGGTGGCTAGAATCCCCGTACCTCCCCAACTTCCCCTTTCCCGAAAAATCCACACCCTGAGCTGCTGACCTCACCTGCTGATAAATTAATAAAATGCCGGCCCTGTCGAGTTAGCGGCACCAGAAGCGTTCTTCTCCTGAGACCCTCGTGCTCAGCTCTCGGTCCTGAGCTCTCTTGCTCCCGAGACCTTCTGGTCGGCTATCCGGCAGCGGTCAGGTAAGGCAAACCACGGTTTGGAGGGTGGTTCTCGGCTGAGACCACCGCGAGCTCTATCTCCGGTCCTCTGACCGTCTCCACGTGGACTCTCTCC…
46	288183	DQ288183	Bovine leukemia virus isolate UCD1571 LTR partial sequence; and G4 gene partial cds	Bovine leukemia virus	Viruses; Retro-transcribing viruses; Retroviridae; Orthoretrovirinae; Deltaretrovirus	LTR<1..>531	531	TGTATGAAAGATCATGCCGGCCTAGGCGCCGCCACCGCCCTGTAAACCAGACAGAGACGTCAGCTGCCAGAAAAGCTGGTGACGGCAGCTGGTGGCTAGAATCCCCGTACCTCCCCGACTTCCCCTTTCCCGAAAAATCCACACCCTGAGCTGCTGACCTCACCTGCTGTTAAATTAATAAAATGCCGGCCCTATCGAGTTAGCGGCACCAGAAGCGTTCTTCTCCTGAGACCCTTGTGCTCAGCTCTCGGTCCTGAGTTCTCTTGCTCCCGAGACCTTCTGGTCGGCTATCCGGCAGCGGTCAGGTAAGGCAAACCACGGTTTGGAGGGTGGTTCTCGGCTGAGACCACCGCGAGCTCTATCTCCGGTCTTCTGACCGTCTCCACGTGGACTCTCTCT…
47	288182	DQ288182	Bovine leukemia virus isolate UCD1453 LTR partial sequence; and G4 gene partial cds	Bovine leukemia virus	Viruses; Retro-transcribing viruses; Retroviridae; Orthoretrovirinae; Deltaretrovirus	LTR<1..>531	531	TGTATGAAAGATCATGCCGGCCTAGGCGCCGCCACCGCCCTGTAAACCAGACAGAGACGTCAGCTGCCAGAAAAGCTGGTGACGGCAGCTGGTGGCTAGAATCCCCGTACCTCCCCGACTTCCCCTTTCCCGAAAAATCCACACCCTGAGCTGCTGACCTCACCTGCTGATAAATTAATAAAATGCCGGCCCTGTCGAGTTAGCGGCACCAGAAGCGTTCTTCTCCTGAGACCCTTGTGCTCAGCTCTCGGTCCTGAGCTCTCTTGCTCCCGAGACCTTCTGGTCGGCTATCCGGCAGCGGTCAGGTAAGGCAAACCACGGTTTGGAGGGTGGTTCTCGGCTGAGACCACCGCGAGCTCTATCTCCGGTCCTCTGACCGTCTCCACGTGGACTCTCTCT…
48	288180	DQ288180	Bovine leukemia virus isolate UCD1402 LTR partial sequence; and G4 gene partial cds	Bovine leukemia virus	Viruses; Retro-transcribing viruses; Retroviridae; Orthoretrovirinae; Deltaretrovirus	LTR<1..>531	531	TGTATGAAAGATCATGCCGACCTAGGCGCCGCCACCGCCCCGTAAACCAGACAGAGACGTCAGCTGCCAGAAAAGCTGGTGACGGCAGCTGGTGGCTAGAATCCCCGTACCTCCCCAACTTCCCCTTTCCCGAAAAATCCACACCCTGAGCTGCTGACCTCACCTGCTGATAAATTAATAAAATGCCGGCCCTGTCGAGTTAGCGGCACCAGAAGCGTTCTTCTCCTGAGACCCTCGTGCTCAGCTCTCGGTCCTGAGCTCTCTTGCTCCCGAGACCTTCTGGTCGGCTATCCGGCAGCGGTCAGGTAAGGCAAACCACGGTTTGGAGGGTGGTTCTCGGCTGAGACCACCGCGAGCTCTATCTCCGGTCCTCTGACCGTCTCCACGTGGACTCTCTCC…
49	288179	DQ288179	Bovine leukemia virus isolate UCD1400 LTR partial sequence; and G4 gene partial cds	Bovine leukemia virus	Viruses; Retro-transcribing viruses; Retroviridae; Orthoretrovirinae; Deltaretrovirus	LTR<1..>531	531	TGTATGAAAGATCATGCCGACCTAGGCGCCGCCACCGCCCCGTAAACCAGACAGAGACGTCAGCTGCCAGAAAAGCTGGTGACGGCAGCTGGTGGCTAGAATCCCCGTACCTCCCCAACTTCCCCTTTCCCGAAAAATCCACACCCTGAGCTGCTGACCTCACCTGCTGATAAATTAATAAAATGCCGGCCCTGTCGAGTTAGCGGCACCAGAAGCGTTCTTCTCCTGAGACCCTCGTGCTCAGCTCTCGGTCCTGAGCTCTCTTGCTCCCGAGACCTTCTGGTCGGCTATCCGGCAGCGGTCAGGTAAGGCAAACCACGGTTTGGAGGGTGGTTCTCGGCTGAGACCACCGCGAGCTCTATCTCCGGTCCTCTGACCGTCTCCACGTGGACTCTCTCC…
50	288177	DQ288177	Bovine leukemia virus isolate UCD1326 LTR partial sequence; and G4 gene partial cds	Bovine leukemia virus	Viruses; Retro-transcribing viruses; Retroviridae; Orthoretrovirinae; Deltaretrovirus	LTR<1..>531	531	TGTATGAAAGATCATGCCGACCTAGGCGCCGCCACCGCCCCGTAAACCAGACAGAGACGTCAGCTGCCAGAAAAGCTGGTGACGGCAGCTGGTGGCTAGAATCCCCGTACCTCCCCAACTTCCCCTTTCCCGAAAAATCCACACCCTAAGCTGCTGACCTCACCTGCTGATAAATTAATAAAATGCCGGCCCTGTCGAGTTAGCGGCGCCAGAAGCGTTCTTCTCCTGAGACCCTCGTGCTCAGCTCTCGGTCCTGAGCTCTCTTGCTCCCGAGACCTTCTGGTCGGCTATCCGGCAGCGGTCAGGTAAGGCAAACCACGGTTTGGAGGGTGGTTCTCGGCTGAGACCACCGCGAGCTCTATCTCCGGTCCTCCGACCGCCTCCACGTGGACTCTCTCC…
51	288175	DQ288175	Bovine leukemia virus isolate US-PA LTR partial sequence; and G4 gene partial cds	Bovine leukemia virus	Viruses; Retro-transcribing viruses; Retroviridae; Orthoretrovirinae; Deltaretrovirus	LTR<1..>531	531	TGTATGAAAGATCATGCCGACCTAGGCGCCGCCACCGCCCCGTAAACCAGACAGAGACGTCAGCTGCCAGAAAAGCTGATGACGGCAGCTGGTGGCTAGAATCCCCGTACCTCCCCAACTTCCCCTTTCCCGAAAAATCCACACCCTGAGCTGCTGACCTCACCTGCTGATAAATTAATAAAATGCCGGCCCTGTCGAGTTAGCGGCACCAGAAGCGTTCTTCTCCTGAGACCCTCGTGCTCAGCTCTCGGTCCTGAGCTCTCTTGCTCCCGAGACCTTCTGGTCGGCTATCCGGCAGCGGTCAGGTAAGGCAAACCACGGTTTGGAGGGTGGTTCTCGGCTGAGACCACCGCGAGCTCTATCTCCGGTCCTCTGACCGTCTCCACGTGGACTCTCTCC…
52	288173	DQ288173	Bovine leukemia virus isolate US-WI-1 LTR partial sequence; and G4 gene partial cds	Bovine leukemia virus	Viruses; Retro-transcribing viruses; Retroviridae; Orthoretrovirinae; Deltaretrovirus	LTR<1..>531	531	TGTATGAAAGATCATGCCGACCTAGGCGCCGCCACCGCCCCGTAAACCAGACAGAGACGTCAGCTGCCAGAAAAGCTGGTGACGGCAGCTGGTGGCTAGAATCCCCGTACCTCCCCAACTTCCCCTTTCCCGAAAAATCCACACCCTGAGCTGCTGACCTCACCTGCTGATAAATTAATAAAATGCCGGCCCTGTCGAGTTAGCGGCACCAGAAGCGTTCTTCTCCTGAGACCCTCGTGCTCAGCTCTCGGTCCTGAGCTCTCTTGCTCCCGAGACCTTCTGGTCGGCTATCCGGCAGCGGTCAGGTAAGGCAAACCACGGTTTGGAGGGTGGTTCTCGGCTGAGACCACCGCGAGCTCTATCTCCGGTCCTCTGACCGTCTCCACGTGGACTCTCTCC…
53	288172	DQ288172	Bovine leukemia virus isolate US-IA LTR partial sequence; and G4 gene partial cds	Bovine leukemia virus	Viruses; Retro-transcribing viruses; Retroviridae; Orthoretrovirinae; Deltaretrovirus	LTR<1..>531	531	TGTATGAAAGATCATGCCGACCTAGGCGCCGCCACCGCCCCGTAAACCAGACAGAGACGTCAGCTGCCAGAAAAGCTGGTGACGGCAGCTGGTGGCTAGAATCCCCGTACCTCCCCAACTTCCCCTTTCCCGAAAAATCCACACCCTGAGCTGCTGACCTCACCTGCTGATAAATTAATAAAATGCCGGCCCTGTCGAGTTAGCGGCACCAGAAGCGTTCTTCTCCTGAGACCCTCGTGCTCAGCTCTCGGTCCTGAGCTCTCTTGCTCCCGAGACCTTCTGGTCGGCTATCCGGCAGCGGTCAGGTAAGGCAAACCACGGTTTGGAGGGTGGTTCTCGGCTGAGACCACCGCGAGCTCTATCTCCGGTCCTCTGACCGTCTCCACGTGGACTCTCTCC…
54	288232	DQ288232	Bovine leukemia virus isolate NZ-2 LTR partial sequence	Bovine leukemia virus	Viruses; Retro-transcribing viruses; Retroviridae; Orthoretrovirinae; Deltaretrovirus	LTR<1..>326	326	TGTATGAAAGATCATGCCGACCTAGGCGCCGCCACCGCCCCGTAAACCAGACAGAGACGTCAGCTGCCAGAAAAGCTGGTGACGGCAGCTGGTGGCTAGAATCCCCGTACCTCCCCAACTTCCCCTTTCCCGAAAAATCCACACCCTGAGCTGCTGACCTCACCTGCTGATAAATTAATAAAATGCCGGCCCTGTCGAGTTAGCGGCACCAGAAGCGTTCTTCTCCTGAGACCCTCGTGCTCAGCTCTCGGTCCTGAGCTCTCTTGCTCCCGAGGCCTTCTGGTCGGCTATCCGGCAGCGGTCAGGTAAGGCAAACCACGGTTTGG
55	288231	DQ288231	Bovine leukemia virus isolate AUSTR-2 LTR partial sequence	Bovine leukemia virus	Viruses; Retro-transcribing viruses; Retroviridae; Orthoretrovirinae; Deltaretrovirus	LTR<1..>326	326	TGTATGAAGGATCATGCCGGCCTAGGAGCCGCCACCGCCCCGTAAACCAGACAGAGACGTCAGCTGCCAGAAAAGCTGGTGACGGCAGCTGGTGGCTAGAATCCCCGTACCTCCCCAACTTCCCCTTTCCCGAAAAATCCACACCCTGAGCTGCTGACCTCACCTGCTGATAAATTAATAAAATGCCGGCCCTGTCGAGTTAGCGGCACCAGAAGCGTTCTTCTCCTGAGACCCTCGTGCTCAGCTCTCGGTCCTGAGCTCTCTTGCTCCCGAGACCTTCTGGTCGGCTATCCGGCAGCGGTCAGGTAAGGCAAGGCACGGTTTGG
56	288188	DQ288188	Bovine leukemia virus isolate UID5 LTR partial sequence	Bovine leukemia virus	Viruses; Retro-transcribing viruses; Retroviridae; Orthoretrovirinae; Deltaretrovirus	LTR<1..>326	326	TGTATGAAAGATCATGCCGACCTAGGCGCCGCCACCGCCCCGTAAACCAGACAGAGACGTCAGCTGCCAGAAAAGCTGATGACGGCAGCTGGTGGCTAGAATCCCCGTACCTCCCCAACTTTTCCTTTCCCGAAAAATCCACACCCTGAGCTGCTGACCTCACCTGCTGATAAATTAATAAAATGCCGGCCCTGTCGAGTTAGCGGCACCAGAAGCGTTCTTCTCCTGAGACCCTCGTGCTCAGCTCTCGGTCCTGAGCTCTCTTGCTCCCGAGACCTTCTGGTCGGCTATCCGGCAGCGGTCAGGTAAGGCAAACCACGGTTTGG
57	288187	DQ288187	Bovine leukemia virus isolate UID4 LTR partial sequence	Bovine leukemia virus	Viruses; Retro-transcribing viruses; Retroviridae; Orthoretrovirinae; Deltaretrovirus	LTR<1..>326	326	TGTATGAAAGATCATGCCGACCTAGGCGCCGCCACCGCCCCGTAAACCAGACAGAGACGTCAGCTGCCAGAAAAGCTGATGACGGCAGCTGGTGGCTAGAATCCCCGTACCTCCCCAACTTTTCCTTTCCCGAAAAATCCACACCCTGAGCTGCTGACCTCACCTGCTGATAAATTAATAAAATGCCGGCCCTGTCGAGTTAGCGGCACCAGAAGCGTTCTTCTCCTGAGACCCTCGTGCTCAGCTCTCGGTCCTGAGCTCTCTTGCTCCCGAGACCTTCTGGTCGGCTATCCGGCAGCGGTCAGGTAAGGCAAACCACGGTTTGG
58	288186	DQ288186	Bovine leukemia virus isolate UID3 LTR partial sequence	Bovine leukemia virus	Viruses; Retro-transcribing viruses; Retroviridae; Orthoretrovirinae; Deltaretrovirus	LTR<1..>326	326	TGTATGAAAGATCATGCCGACCTAGGCGCCGCCACCGCCCCGTAAACCAGACAGAGACGTCAGCTGCCAGAAAAGCTGATGACGGCAGCTGGTGGCTAGAATCCCCGTACCTCCCCAACTTTTCCTTTCCCGAAAAATCCACACCCTGAGCTGCTGACCTCACCTGCTGATAAATTAATAAAATGCCGGCCCTGTCGAGTTAGCGGCACCAGAAGCGTTCTTCTCCTGAGACCCTCGTGCTCAGCTCTCGGTCCTGAGCTCTCTTGCTCCCGAGACCTTCTGGTCGGCTATCCGGCAGCGGTCAGGTAAGGCAAACCACGGTTTGG
59	288185	DQ288185	Bovine leukemia virus isolate UID2 LTR partial sequence	Bovine leukemia virus	Viruses; Retro-transcribing viruses; Retroviridae; Orthoretrovirinae; Deltaretrovirus	LTR<1..>326	326	TGTATGAAAGATCATGCCGACCTAGGCGCCGCCACCGCCCCGTAAACCAGACAGAGACGTCAGCTGCCAGAAAAGCTGATGACGGCAGCTGGTGGCTAGAATCCCCGTACCTCCCCAACTTTTCCTTTCCCGAAAAATCCACACCCTGAGCTGCTGACCTCACCTGCTGATAAATTAATAAAATGCCGGCCCTGTCGAGTTAGCGGCACCAGAAGCGTTCTTCTCCTGAGACCCTCGTGCTCAGCTCTCGGTCCTGAGCTCTCTTGCTCCCGAGACCTTCTGGTCGGCTATCCGGCAGCGGTCAGGTAAGGCAAACCACGGTTTGG
60	288181	DQ288181	Bovine leukemia virus isolate UCD1413 LTR partial sequence	Bovine leukemia virus	Viruses; Retro-transcribing viruses; Retroviridae; Orthoretrovirinae; Deltaretrovirus	LTR<1..>326	326	TGTATGAAAGATCATGCCGACCTAGGCGCCGCCACCGCCCCGTAAACCAGACAGAGACGTCAGCTGCCAGAAAAGCTGATGACGGCAGCTGGTGGCTAGAATCCCCGTACCTCCCCAACTTTTCCTTTCCCGAAAAATCCACACCCTGAGCTGCTGACCTCACCTGCTGATAAATTAATAAAATGCCGGCCCTGTCGAGTTAGCGGCACCAGAAGCGTTCTTCTCCTGAGACCCTCGTGCTCAGCTCTCGGTCCTGAGCTCTCTTGCTCCCGAGACCTTCTGGTCGGCTATCCGGCAGCGGTCAGGTAAGGCAAACCACGGTTTGG
61	288178	DQ288178	Bovine leukemia virus isolate UCD1388 LTR partial sequence	Bovine leukemia virus	Viruses; Retro-transcribing viruses; Retroviridae; Orthoretrovirinae; Deltaretrovirus	LTR<1..>326	326	TGTATGAAAGATCATGCCGACCTAGGCGCCGCCACCGCCCCGTAAACCAGACAGAGACGTCAGCTGCCAGAAAAGCTGGTGACGGCAGCTGGTGGCTAGAATCCCCGTACCTCCCCAACTTCCCCTTTCCCGAAAAATCCACACCCTGAGCTGCTGACCTCACCTGCTGATAAATTAATAAAATGCCGGCCCTGTCGAGTTAGCGGCACCAGAAGCGTTCTTCTCCTGAGACCCTCGTGCTCAGCTCTCGGTCCTGAGCTCTCTTGCTCCCGAGACCTTCTGGTCGGCTATCCGGCAGCGGTCAGGTAAGGCAAACCACGGTTTGG
62	288176	DQ288176	Bovine leukemia virus isolate UCD1442 LTR partial sequence	Bovine leukemia virus	Viruses; Retro-transcribing viruses; Retroviridae; Orthoretrovirinae; Deltaretrovirus	LTR<1..>326	326	TGTATGAAAGATCATGCCGACCTAGGCGCCGCCACCGCCCCGTAAACCAGACAGAGACGTCAGCTGCCAGAAAAGCTGATGACGGCAGCTGGTGGCTAGAATCCCCGTACCTCCCCAACTTCCCCTTTCCCGAAAAATCCACACCCTGAGCTGCTGACCTCAGCTGCTGATAAATTAATAAAATGCCGGCCCTGTCGAGTTAGCGGCACCAGAAGCGTTCTTCTCCTGAGACCCTCGTGCTCAGCTCTCGGTCCTGAGCTCTCTTGCTCCCGAGACCTTCTGGTCGGCTATCCGGCAGCGGTCAGGTAAGGCAAACCACGGTTTGG
63	288174	DQ288174	Bovine leukemia virus isolate US-WI-2 LTR partial sequence	Bovine leukemia virus	Viruses; Retro-transcribing viruses; Retroviridae; Orthoretrovirinae; Deltaretrovirus	LTR<1..>326	326	TGTATGAAAGATCATGCCGACCTAGGCGCCGCCACCGCCCCGTAAACCAGACAGAGACGTCAGCTGCCAGAAAAGCTGATGACGGCAGCTGGTGGCTAGAATCCCCGTACCTCCCCAACTTTTCCTTTCCCGAAAAATCCACACCCTGAGCTGCTGACCTCACCTGCTGATAAATTAATAAAATGCCGGCCCTGTCGAGTTAGCGGCACCAGAAGCGTTCTTCTCCTGAGACCCTCGTGCTCAGCTCTCGGTCCTGAGCTCTCTTGCTCCCGAGACCTTCTGGTCGGCTATCCGGCAGCGGTCAGGTAAGGCAAACCACGGTTTGG
64	288223	DQ288223	Bovine leukemia virus isolate CR-A1-2 LTR partial sequence	Bovine leukemia virus	Viruses; Retro-transcribing viruses; Retroviridae; Orthoretrovirinae; Deltaretrovirus	LTR<1..>267	267	TCAGCTGCCAGAAAAGCTGGTGACGGCAGCTGGTGGCTAGAATCCCCGTACCTCCCCAACTTCCCCTTTCCCGAAAAATCCACACCCTGAGCTGCTGACCTCACCTGCTGATAAATTAATAAAATGCCGGCCCTGTCGAGTTAGCGGCACCAGAAGCGTTCTTCTCCTGAGACCCTCGTGCTCAGCTCTCGGTCCTGAGCTCTCTTGCTCCCGAGACCTTCTGGTCGGCTATCCGGCAGCGGTCAGGTAAGGCAAACCACGGTTTGG
65	2120	K02120	Bovine leukemia virus complete genome	Bovine leukemia virus	Viruses; Retro-transcribing viruses; Retroviridae; Orthoretrovirinae; Deltaretrovirus	LTR1..530	530	TGTATGAAAGATCATGCCGACCTAGGAGCCGCCACCGCCCCGTAAACCAGACAGAGACGTCAGCTGCCAGAAAAGCTGGTGACGGCAGCTGGTGGCTAGAATCCCCGTACCTCCCCAACTTCCCCTTTCCCGAAAAATCCACACCCTGAGCTGCTGACCTCACCTGCTGATAAATTAATAAAATGCCGGCCCTGTCGAGTTAGCGGCACCAGAAGCGTTCTTCTCCTGAGACCCTCGTGCTCAGCTCTCGGTCCTGAGCTCTCTTGCTCCCGAGACCTTCTGGTCGGCTATCCGGCAGCGGTCAGGTAAGGCAAGCACGGTTTGGAGGGTGGTTCTCGGCTGAGACCACCGCGAGCTCTATCTCCGGTCCTCTGACCGTCTCCACGTGGACTCTCTCCT…
66	2120	K02120	Bovine leukemia virus complete genome	Bovine leukemia virus	Viruses; Retro-transcribing viruses; Retroviridae; Orthoretrovirinae; Deltaretrovirus	LTR8185..8714	530	TGTATGAAAGATCATGCCGACCTAGGAGCCGCCACCGCCCCGTAAACCAGACAGAGACGTCAGCTGCCAGAAAAGCTGGTGACGGCAGCTGGTGGCTAGAATCCCCGTACCTCCCCAACTTCCCCTTTCCCGAAAAATCCACACCCTGAGCTGCTGACCTCACCTGCTGATAAATTAATAAAATGCCGGCCCTGTCGAGTTAGCGGCACCAGAAGCGTTCTTCTCCTGAGACCCTCGTGCTCAGCTCTCGGTCCTGAGCTCTCTTGCTCCCGAGACCTTCTGGTCGGCTATCCGGCAGCGGTCAGGTAAGGCAAGCACGGTTTGGAGGGTGGTTCTCGGCTGAGACCACCGCGAGCTCTATCTCCGGTCCTCTGACCGTCTCCACGTGGACTCTCTCCT…
67	287271	DQ287271	Bovine leukemia virus strain 701 LTR partial sequence	Bovine leukemia virus	Viruses; Retro-transcribing viruses; Retroviridae; Orthoretrovirinae; Deltaretrovirus	LTR<1..>571	571	TGCCACCGCCCCGTAAACCAGACAGAGACGTCAGCTGCCAGAAAAGCTGGTGACGGCAGCTGGTGGCTAGAATCCCCGTACCTCCCCAACTTCCCCTTTCCCGAGAAATCCACACCCTGAGCTGCTGACCTCACCTGCTGATAAATTAATAAAATGCCGGCCCTGTCGAGTTAGCGGCACCAGAAGCGTTCTTCTCCTGAGACCCTCGTGCTCAGCTCTCGGTCCTGAGCTCTCTTGCTCCCGAGACCTTCTGGTCGGCTATCCGGCAGCGGTCAGGTAAGGCAAACCACGGTTTGGAGGGTGGCTCTCGGCAGAGACCACCGCGAGCTCTATCTCCGGTCCTCTGACCGTCTCCACGTGGACTCTCTCCCTTGCCTCCTGACCCCGCGCTCCAAGGGC…
68	287270	DQ287270	Bovine leukemia virus strain 676 LTR partial sequence	Bovine leukemia virus	Viruses; Retro-transcribing viruses; Retroviridae; Orthoretrovirinae; Deltaretrovirus	LTR<1..>571	571	TGCCACCGCCCCGTAAACCAGACAGAGACGTCAGCTGCCAGAAAAGCTGGTGACGGCAGCTGGTGGCTAGAATCCCCGTACCTCCCCAACTTCCCCTTTCCCGAGAAATCCACACCCTGAGCTGCTGACCTCACCTGCTGATAAATTAATAAAATGCCGGCCCTGTCGAGTTAGCGGCACCAGAAGCGTTCTTCTCCTGAGACCCTCGTGCTCAGCTCTCGGTCCTGAGCTCTCTTGCTCCCGAGACCTTCTGGTCGGCTATCCGGCAGCGGTCAGGTAAGGCAAACCACGGTTTGGAGGGTGGCTCTCGGCAGAGACCACCGCGAGCTCTATCTCCGGTCCTCTGACCGTCTCCACGTGGACTCTCTCCCTTGCCTCCTGACCCCGCGCTCCAAGGGC…
69	287269	DQ287269	Bovine leukemia virus strain 485 LTR partial sequence	Bovine leukemia virus	Viruses; Retro-transcribing viruses; Retroviridae; Orthoretrovirinae; Deltaretrovirus	LTR<1..>572	572	TGCCACCGCCCCGTAAACCAGACAGAGGACGTCAGCTGCCAGAAAAGCTGGTGACGGCAGCTGGTGGCTAGAATCCCCGTACCTCCCCAACTTCCCCTTTCCCGAAAAATCCACACCCTAAGCTGCTGACCTCACCTGCTGATAAATTAATAAAATGCCGGCCCTGTCGAGTTAGCGGCACCAGAAGCGTTCTTCTCCTGAGACCCTCGTGCTCAGCTCTCGGTCCTGAGCTCTCTTGCTCCCGAGACCTTCTGGTCGGCTATCCGGCAGCGGTCAGGTAAGGCAAACCACGGTTTGGAGGGTGGTTCTCGGCTGAGACCACCGCGAGCTCTATCTCCGGTCCTCTGACCGTCTCCACGTGGACTCTCTCCTTTGCCTCCTGACCCCGCGCTCCAAGGG…
70	287268	DQ287268	Bovine leukemia virus strain 440 LTR partial sequence	Bovine leukemia virus	Viruses; Retro-transcribing viruses; Retroviridae; Orthoretrovirinae; Deltaretrovirus	LTR<1..>570	570	TGCCACCGCCCCCTAAACCAGACAGAGACGTCAGCTGCCAGAAAAGCTGGTGACGGCAGCTGGTGGCTAGAATCCCCGTACCTCCCCAACTTCCCCTTTCCCGAAAAATCCACACCCTGAGCTGCTGACCTCACCTGCCGATAAATTAATAAAATGCCGGCCCTGTCGAGTTAGCGGCACCAGAAGCGTTCTTCTCCTGAGACCCTCGTGCTCAGCTCTCGGTCCTGAGCTCTCTTGCTCCCGAGACCTTCTGGTCGGCTATCCGGCAGCGGTCAGGTAAGGCAAACCACGGTTTGGAGGGTGGTTCTCGGCTGAGACCACCGCGAGCTCTATCTCCGGTCCTCTGACCGTCTCCACGTGGACTCTCTCCTTTGCCTCCTGACCCCGCGCTCCAAGGGC…
71	287267	DQ287267	Bovine leukemia virus strain 387 LTR partial sequence	Bovine leukemia virus	Viruses; Retro-transcribing viruses; Retroviridae; Orthoretrovirinae; Deltaretrovirus	LTR<1..>569	569	TGCCACCGCCCCGTAAACCAGACAGAGACGTCAGCTGCCAGAAAAGCTGGTGACGGCAGCTGGTGGCTAGAATCCCCGTACCTCCCCAACTTCCCCTTTCCCGAAAAATCCACACCCTGAGCTGCTGACCTCACCTGCTGATAAATTAATAAAATGCCGGCCCTGTCGAGTTAGCGGCACCAGAAGCGTTCTTCTCCTGAGACCCTCGTGCTCAGCTCTCGGTCCTGAGCTCTCTTGCTCCCGAGACCTTCTGGTCGGCTATCCGGCAGCGGTCAGGTAAGGCAAACCACGGTTTGGAGGGTGGTTCTCGGCTGAGACCACCGCGAGCTCTATCTCCGGTCCTCTGACCGTCTCCACGTGGACTCTCTCCTTTGCCTCCTGACCCCGCGCTCCAAGGGC…
72	287266	DQ287266	Bovine leukemia virus strain rochedo LTR partial sequence	Bovine leukemia virus	Viruses; Retro-transcribing viruses; Retroviridae; Orthoretrovirinae; Deltaretrovirus	LTR<1..>569	569	TGCCACCGCCCCGTAAACCAGACAGAGACGTCAGCTGCCCGAAAAGCTGGTGACGGCAGCTGGTGGCTAGAATCCCCGCACCTCCCCAACTTCCCCTTTCCCGAGAAATCCACACCCTGAGCTGCTGACCTCACCTGCTGATAAATTAATAAAATGCCGGCCCTGTCGAGTTAGCGGCACCAGAAGCGTTCTTCTCCTGAGACCCTCGTGCTCAGCTCTCGGTCCTGAGCTCTCTTGCTCCCGAGACCTTCTGGTCGGCTATCCGGCAGCGGTCAGGTAAGGCAAACCACGGTTGGAGGGTGGTTCTCGGCTGAGACCACTGCGAGCTCTATCTCCGGTCCTTGACCGTCTCCACGTGGACCCTCTCTCTTGCCTCCTGACCCCGCGCTCCAAGGGCGT…
73	287265	DQ287265	Bovine leukemia virus strain 195vera LTR partial sequence	Bovine leukemia virus	Viruses; Retro-transcribing viruses; Retroviridae; Orthoretrovirinae; Deltaretrovirus	LTR<1..>571	571	TGCCACCGCCCCGTAAACCAGACAGAGACGTCAGCTGCCAGAAAAGCTGGTGACGGCAGCTGGTGGCTAGAATCCCCGTACCTCCCCAACTTCCCCTTTCCCGAGAAATCCACACCCTGAGCTGCTGACCTCACCTGCTGATAAATTAATAAAATGCCGGCCCTGTCGAGTTAGCGGCACCAGAAGCGTTCTTCTCCTGAGACCCTCGTGCTCAGCTCTCGGTCCTGAGCTCTCTTGCTCCCGAGACCTTCTGGTCGGCTATCCGGCAGCGGTCAGGTAAGGCAAACCACGGTTTGGAGGGTGGCTCTCGGCAGAGACCACCGCGAGCTCTATCTCCGGTCCTCTGACCGTCTCCACGTGGACTCTCTCCCTTGCCTCCTGACCCCGCGCTCCAAGGGC…
74	287264	DQ287264	Bovine leukemia virus strain 16conta LTR partial sequence	Bovine leukemia virus	Viruses; Retro-transcribing viruses; Retroviridae; Orthoretrovirinae; Deltaretrovirus	LTR<1..>572	572	TGCCACCGCCCCGTAAACCAGACAGAGACGTCAGCTGCCAGAAAAGCTGGTGACGGCAGACTGGTGGCTAGAATCCCCGTACCTCCCCAACTTCCCCTTTCCCGAAAAATCCACACCCTAAGCTGCTGACCTCACCTGCTGATAAATTAATAAAATGCCGGCCCTGTCGAGTTAGCGGCACCAGAAGCGTTCTTCTCCTGAGACCCTCGTGCTCAGCTCTCGGTCCTGAGCTCTCTTGCTCCCGAGACCTTCTGGTCGGCTATCCGGCAGCGGTCAGGTAAGGCAAACCACGGTTTGGAGGGTGGTTCTCGGCTGAGACCACCGCGAGCTCTATCTCCGGTCCTCTGACCGTCTCCACGTGGACTCTCTCCTTTGCCTCCTGACCCCGCGCTCCAAGGG…
75	287263	DQ287263	Bovine leukemia virus strain 23M LTR partial sequence	Bovine leukemia virus	Viruses; Retro-transcribing viruses; Retroviridae; Orthoretrovirinae; Deltaretrovirus	LTR<1..>571	571	TGCCACCGCCCCGTAAACCAGACAGAAACGTCAGCTGCCAGAAAAGCTGGTGACGGCAGCTGGTGGCTAGAATCCCCGTACCTCCCCAACTTCCCCTTTCCCGAAAAATCCACACCCTGAGCTGCTGACCTCACCTGCTGATAAATTAATAAAATGCCGGCCCTGTCGAGTTAGCGGCACCAGAAGCGTTCTTCTCCTGAGACCCTCGTGCTCAGCTCTCGGTCCTGAGCTTTCTTGCTCCCGAGACCTTCTGGTCGGCTATCCGGCAGCGGTCAGGTAAGGCAAACCACGGTTTGGAGGGTGGTTCTCGGCTGAGACCACCGCGAGCTCTATCTCCGGTCCTCGGACCGTCTCCACGTGGACTCTCTCTCTTGCCTCCTGACCCCGCGCTCCAAGGGC…
76	287262	DQ287262	Bovine leukemia virus strain 9104 LTR partial sequence	Bovine leukemia virus	Viruses; Retro-transcribing viruses; Retroviridae; Orthoretrovirinae; Deltaretrovirus	LTR<1..>571	571	TGCCACCGCCCCGTAAACCAGACAGAAACGTCAGCTGCCAGAAAAGCTGGTGACGGCAGCTGGTGGCTAGAATCCCCGCACCTCCCCAACTTCCCCTTTCCCGAGAAATCCACACCCTGAGCTGCTGACCTCACCTGCTGAGAAATTAATACAATGCCGGCCCTGTCGAGTTAGCGGCACCAGAAGCGTTCTTCTCCTGAGACCTTCGTGCTCAGCTCTCGGTCCTGAGCTCTCTTGCTCCCGAGGCCTTCTGGTCGGCTATCCGGCAGCGGTCAGGTAAGGCAAACCACGGTTGGAGGGTGGTTCTCGGCTGAGACCACTGCGAGCTCTATCTCCGGTCCTTGACCGTCTCCACGTGGACTCTCTCTCTCGCCTCCTGACCCCGCGCTCCAAGGGCGT…
77	287261	DQ287261	Bovine leukemia virus strain 96253 LTR partial sequence	Bovine leukemia virus	Viruses; Retro-transcribing viruses; Retroviridae; Orthoretrovirinae; Deltaretrovirus	LTR<1..>502	502	CAGCTGCCAAAAAAAGCTGGTGACGGCAGTTGGTGGCTAGAATCCCCGTACCTCCCCAACTTCCCCTTTCCCGAAAAATCCACATCCTGAGCTGCTGACCTCACCTGCTGATAAATTAATAAAATGCCGGCCCTGTCGAGTTAACGGCACCAGAAGCGTTCTTCTCCTGAGACCCTCGTGCTCAGCTCTCGGTCCTGAGCTCTCTTGCTCCCGAGACCTTCTGGTCGGCTATCCGGCAGCGGTCAGGTAAGGCAAACCACGGTTTGGAGGGTGGTTCTCGGCTGAGACCACCGCGAGCTCTATCTCCGGTCCTCTGACCGTCTCCACGTGGACTCTCTCCTTTGCCCCCTGACCCCGCGCTCCAAGGGCGTCTGGCTTGCACCCGCGTTTGTTTGCCTG…
78	287260	DQ287260	Bovine leukemia virus strain 922 LTR partial sequence	Bovine leukemia virus	Viruses; Retro-transcribing viruses; Retroviridae; Orthoretrovirinae; Deltaretrovirus	LTR<1..>470	470	TGGTGCCTAGAATCCCCGTACCTCCCCAACTTCCCCTTTCCCGAAAAATCCACACCCTGAGCTGCTGACCTCACCTGCTGATAAATTAATAAAATGCCGGCCCTGTCGAGTTAGCGGCACCAGAAGCGTTCTTCTCCTGAGACCCTCGTGCTCAGCTCTCGGTCCTGAGCTCTCTTGCTCCCGAGACCTTCTGGTCGGCTATCCGGAAGCGGTCAGGTAAGGCAAACCACGGTTTGGAGGGTGGTTCTCGGCTGAGACCACCGCGAGCTCTATCTCCGGTCCTCTGACCGTCTCCACGTGGACTCTCTCCTTTGCCTCCTGAGCCCGCGCTCCAAGGGCGTCTGGGTTGCACCCGCGTTTGTTTCCTGTCTTACTTTCTGTTTCGCGCGGCCCGCGCTC…
79	287259	DQ287259	Bovine leukemia virus strain 01aneti LTR partial sequence	Bovine leukemia virus	Viruses; Retro-transcribing viruses; Retroviridae; Orthoretrovirinae; Deltaretrovirus	LTR<1..>492	492	AGAAATCCCCGCACCTCCCCAACTTCCCCTTTCCCGAGAAATCCACACCCTGTAGCTGCTGACCTCACCTGCTGATAAATTAATAAAATGCCGGCCCTGTCGAGTTAGCGGCACCAGAAGCGTTCTTCTCCTGAGACCCTCGTGCTCAGCTCTCGGTCCTGAGCTCGCTTGCTCCCGAGACCTTCTGGTCGGCTATCCGGCAGCGGTCAGGTAAGGCCAATACCACGGTTGGAGGGNGGTTCTCGGCTGAGACCACTGCGAGCTCTATCTCCGGTCCTTGACCGTCTCCACGTGGGACCCTCTCTCTTGCCTCCTGACCCCGCGCTCCAAGGGCGTCTGGCTTGCACCCGCGTTCGTTTCCTGTCTTACTTTCTGTTTCTCGCGGCCCGCGTTCCCTCC…
80	287258	DQ287258	Bovine leukemia virus strain 991 LTR partial sequence	Bovine leukemia virus	Viruses; Retro-transcribing viruses; Retroviridae; Orthoretrovirinae; Deltaretrovirus	LTR<1..>429	429	TTCCCGAGAAATCCACACCCTGAGCTGCTGACCTCACCTGCTGATAAATTAATAAAATGCCGGCCCTGTCGAGTTAGCGGCACCAGAAGCGTTCTTCTCCTGAGACCCTCGTGCTCAGCTCTCGGTCCTGAGCTCTCTTGCTCCCGAGACCTTCTGGTCGGCTATCCGGCAGCGGTCAGGTAAGGCAAACCACGGTTGGAGGGTGGTTCTCGGCTGAGACCACTGCGAGCTCTATCTCCGGTCCTTGACCGTCTCCACGTGGACCCTCTCTCTTGCCTCCTGACCCCGCGCTCCAAGGGCGTCTGGCTTGCACCCGCGTTTGTTTCCTGTCTTACTTTCTGTTTCTCGCGGNCCGCGNTCCCTCCTTCGGCGCCCTCTAGCGGCCAGGAGAGACCGGCA…
81	287257	DQ287257	Bovine leukemia virus strain 1751 LTR partial sequence	Bovine leukemia virus	Viruses; Retro-transcribing viruses; Retroviridae; Orthoretrovirinae; Deltaretrovirus	LTR<1..>479	479	ACCTCCCCAACTTCCCCTTTCCCGAGAAATCCACACTCCTGAGCTGCTGACCTCACCTGCTGATAAATTAATAAAATGCCGGCCCTGTCGAGTTAGCGGCACCAGAAGCGTTCTTCTCCTGAGACCCTCGTGCTCAGCTCTCGGTCCTGAGCTCTCTTGCTCCCGAGACCTTCTGGTCGGCTATCCGGCAGCGGTCAGGTAAGGCAAACCACGGTTTGGAGGGTGGCTCTCGGCAGAGACCACCGCGAGCTCTATCTCCGGTCCTCTGACCGTCTCCACGTGGACTCTCTCCCTTGCCTCCTGACCCCGCGCTCCAAGGGCGTCTGGCTTGCACCCGCGTTTGTTTCCTGTCTTACTTTCTGTTTCTCGCGGCCGGGGCTCTCTCCTTCGGCGCCCTCT…
82	287256	DQ287256	Bovine leukemia virus strain 3563 LTR partial sequence	Bovine leukemia virus	Viruses; Retro-transcribing viruses; Retroviridae; Orthoretrovirinae; Deltaretrovirus	LTR<1..>511	511	ACGGCAGCTGGTGGCTAGAATCCCCGTACCTCCCCAACTTCCCCTTTCCCGAAAAATCCACACCCTAAGCTGCTGACCTCACCTGCTGATAAATTAATAAAATGCCGGCCCTGTCGAGTTAACGGCACCAGAAGCGTTCTTCTCCTGAGACCCTCGTGCTCAGCTCTCGGTCCTGAGCTCTCTTGCTCCCGAGACCTTCTGGTCGGCTATCCGGCAGCGGTCAGGTAAGGCAAACCACGGTTTGGAGGGTGGTTCTCGGCTGAGACCACCGCGAGCTCTATCTCCGGTCCTCTGACCGTCTCCACGTGGACTCTCTCCTTTGCCTCCTGACCCCGCGCTCCAAGGGCGTCTGGCTTGCACTCGCGTTTGTTTCCTGTCTTACTTTCTGTTTCTCGCGGC…
83	287255	DQ287255	Bovine leukemia virus strain 160S06 LTR partial sequence	Bovine leukemia virus	Viruses; Retro-transcribing viruses; Retroviridae; Orthoretrovirinae; Deltaretrovirus	LTR<1..>507	507	GCAGCTGGAGGCTAGAATCCCCGTACCTCCCCAACTTCCCCTTTCCCGAAAAATCCACACCCTGAGCTGCTGCACCTCACCTGCTGATAAATTAATAAAATGCCGGCCCTGTCGAGTTAGCGGCACCAGAAGCGATTCTTCTCCTGAGACCCTCGTGACTCAGCTCTCGGTCCTGAGCTCTCTTGCTCCCGAGACCTTCTGGTCGGCTATCCGGCAGCGGTCAGGTAAGGCTACAACACGGTTTGGAGGGTGGTTCTCGGCTGAGACCACCGCGAGCTCTATCTCCGGTCCTCTGACCGTCTCCACGTGGACTCTCTCCTTTGCCTCCTGACCCCGCGCTCCAAGGGCGTCTGGCTTGCACCCGCGTTTGTTTCCTGTCTTACTTTCTGTTTCTCGCGG…
84	287254	DQ287254	Bovine leukemia virus strain 97blesje LTR partial sequence	Bovine leukemia virus	Viruses; Retro-transcribing viruses; Retroviridae; Orthoretrovirinae; Deltaretrovirus	LTR<1..>519	519	GTCAGTGCCAGAAAAGCTGGTGACGGCAGCTGGTGGCTAGTAATCCCCGTACCTCCCCAACTTCCCCTTTCCCGAAAAATCCACACCCTAAGCTGCTGACCTCACCTGCTGATAAATTAATAAAATGCCGGCCCTGTCGAGTTAGCGGCACCAGAAGCGTTCTTCTCCTGAGACCCTCGTGCTCAGCTCTCGGTCCTGAGCTCTCTTGCTCCCGAGACCTTCTGGTCGGCTATCCGGCAGCGGTCAGGTAAGGCAAACCACGGTTTGGAGGGTGGTTCTCGGCTGAGACCACCGCGAGCTCTATCTCCGGTCCTCTGACCGTCTCCACGTGGACTCTCTCCTTTGCCTCCTGACCCCGCGCTCCAAGGGCGTCTGGCTTGCACCCGCGTTTGTTTCCTG…
85	287253	DQ287253	Bovine leukemia virus strain 92touro LTR partial sequence	Bovine leukemia virus	Viruses; Retro-transcribing viruses; Retroviridae; Orthoretrovirinae; Deltaretrovirus	LTR<1..>487	487	TGGTGGCTATAATCCCCGTACCTCCCCAACTTCCCCTTTCCCGAGAAATCCACACCCTGAGCTGCTGACCTCACCTGCTGATAAATTAATAAAATGCCGGCCCTGTCGAGTTAGCGGCACCAGAAGCGTTCTTCTCCTGAGACCCTCGTGCTCAGCTCTCGGTCCTGAGCTCTCTTGCTCCCGAGACCTTCTGGTCGGCTATCCGGCAGCGGTCAGGTAAGGCAAACCACGGTTTGGAGGGTGGCTCTCGGCAGAGACCACCGCGAGCTCTATCTCCGGTCCTCTGACCGTCTCCACGTGGACTCTCTCCCTTGCCTCCTGACCCCGCGCTCCAAGGGCGTCTGGCTTGCACCCGCGTTTGTTTCCTGTCTTACTTTCTGTTTCTCGCGGCCCGCGCTC…
86	287252	DQ287252	Bovine leukemia virus strain 74gessy LTR partial sequence	Bovine leukemia virus	Viruses; Retro-transcribing viruses; Retroviridae; Orthoretrovirinae; Deltaretrovirus	LTR<1..>521	521	GTCATCGCCAGAAAAGCTGGTGACGGCAGCTGGTGGCTAGAATCCCCGTACCTCCCCAACTTCCCCTTTCCCGAGAAATCCACACCCTGAGCTGCTGACCTCACCTGCTGATAAATTAATAAAATGCCGGCCCTGTCGAGTTAGCGGCACCAGAAGCGTTCTTCTCCTGAGACCCTCGTGCTCAGCTCTCGGTCCTGAGCTCTCTTGCTCCCGAGACCTTCTGGTCGGCTATCCGGCAGCGGTCAGGTAAGGCAAACCACGGTTTGGAGGGTGGCTCTCGGCAGAGACCACCGCGAGCTCTATCTCCGGTCCTCTGACCGTCTCCACGTGGACTCTCTCCCTTGCCTCCTGACCCCGCGCTCCAAGGGCGTCTGGCTTGCCCCCGCGTTTGTTTCCTGT…
87	287251	DQ287251	Bovine leukemia virus strain 54vilma LTR partial sequence	Bovine leukemia virus	Viruses; Retro-transcribing viruses; Retroviridae; Orthoretrovirinae; Deltaretrovirus	LTR<1..>524	524	GTCAGTGCCAGAAAAGCTGGCGACGGCAGCTGGTGGCTAGAATCCCCGATACCTCCCCAACTTCCCCTTTCCCGAAAAATCCACACCCTAAGCTGCTGACCTCACCTGCTGATAAATTAATAAAATGCCGGCCCTGTCGAGTTAGCGGCACCAGAAGCGTTCTTCTCCTGAGACCCTCGTGCTCAGCTCTCGGTCCTGAGCTCTCTTGCTCCCGAGACCTTCTGGTCGGCTATCCGGCAGCGGTCAGGTAAGGCAAACCACGGTTTGGAGGGTGGTTCTCGGCTGAGACCACCGCGAGCTCTATCTCCGGTCCTTTGACCGTCTCCACGTGGACTCTCTCCTTTGCCTCCTGACCCCGCGCTCCAAGGGCGTCTGGCTTGCACCCGCGTTTGTTTCCTG…
88	287250	DQ287250	Bovine leukemia virus strain 40afile LTR partial sequence	Bovine leukemia virus	Viruses; Retro-transcribing viruses; Retroviridae; Orthoretrovirinae; Deltaretrovirus	LTR<1..>496	496	GCAGCTGGTGGCTAGAATCCCCGTACCTCCCCAACTTCCCCTTTCCCGAAAAATCCCACCCTAAGCTGCTGACCTCACCTGCTGATAAATTAATAAAATGCCGGCCCTGTCGGTTAGCGGCACCAGAAGCGTTCTTCTCCTGAGACCCTCGTGCTCAGCTCTCGGTCCGAGCTCTCTTGCTCCCGAGACCTTCTGGTCGGCTATCCGGCAGCGGTCAGGTAAGGAAACCACGGTTTGGAGGGTGGTTCTCGGCTGAGACCACCGCGAGCTCTATCTCCGGCCTCTGACCGTCTCCACGTGGACTCTCTCCTTTGCCTCCTGACCCCGCGCTCCAAGGCGTCTGGCTTGCACCCGCGTTTGTTTCCTGTCTTACTTTCTGTTTCTCGCGGCCCCGCTCTC…
89	3101	K03101	Bovine leukemia virus proviral 5 LTR (cell/viral junction)	Bovine leukemia virus	Viruses; Retro-transcribing viruses; Retroviridae; Orthoretrovirinae; Deltaretrovirus	LTR17..>30	14	TGTATGAAAGATCA
90	3102	K03102	Bovine leukemia virus proviral 5 LTR	Bovine leukemia virus	Viruses; Retro-transcribing viruses; Retroviridae; Orthoretrovirinae; Deltaretrovirus	LTR<1..9	9	CGGCAAACA
91	3103	K03103	Bovine leukemia virus proviral 3 LTR (viral/cell junction)	Bovine leukemia virus	Viruses; Retro-transcribing viruses; Retroviridae; Orthoretrovirinae; Deltaretrovirus	LTR82..612	531	TGTATGAAAGATCATGCCGACCTAGCGCCGCCACCGCCCCGTAAACCAGACAGAGACGTCAGCTGCCAGAAAAGCTGGTGACGGCAGCTGGTGGCTAGAATCCCCGTACCTCCCCAACTTCCCCTTTCCCGAAAAATCCACACCCTGAGCTGCTGACCTCACCTGCTGATAAATTAATAAAATGCCGGCCCTGTCGAGTTAGCGGCACCAGAAGCGTTCTTCTCCTGAGACCCTCGTGCTCAGCTCTCGGTCCTGAGCTCTCTTGCTCCCGAGACCTTCTGGTCGGCTATCCGGCAGCGGTCAGGTAAGGCAAACCACGGTTTGGAGGGTGGTTCTCGGCTGAGACCACCGCGAGCTCTATCTCCGGTCCTCTGACCGTCTCCACGTGGACTCTCTCCT…
92	3103	K03103	Bovine leukemia virus proviral 3 LTR (viral/cell junction)	Bovine leukemia virus	Viruses; Retro-transcribing viruses; Retroviridae; Orthoretrovirinae; Deltaretrovirus	LTR82..612	531	TGTATGAAAGATCATGCCGACCTAGCGCCGCCACCGCCCCGTAAACCAGACAGAGACGTCAGCTGCCAGAAAAGCTGGTGACGGCAGCTGGTGGCTAGAATCCCCGTACCTCCCCAACTTCCCCTTTCCCGAAAAATCCACACCCTGAGCTGCTGACCTCACCTGCTGATAAATTAATAAAATGCCGGCCCTGTCGAGTTAGCGGCACCAGAAGCGTTCTTCTCCTGAGACCCTCGTGCTCAGCTCTCGGTCCTGAGCTCTCTTGCTCCCGAGACCTTCTGGTCGGCTATCCGGCAGCGGTCAGGTAAGGCAAACCACGGTTTGGAGGGTGGTTCTCGGCTGAGACCACCGCGAGCTCTATCTCCGGTCCTCTGACCGTCTCCACGTGGACTCTCTCCT…
93	3102	K03102	Bovine leukemia virus proviral 5 LTR	Bovine leukemia virus	Viruses; Retro-transcribing viruses; Retroviridae; Orthoretrovirinae; Deltaretrovirus	LTR<1..9	9	CGGCAAACA
94	3101	K03101	Bovine leukemia virus proviral 5 LTR (cell/viral junction)	Bovine leukemia virus	Viruses; Retro-transcribing viruses; Retroviridae; Orthoretrovirinae; Deltaretrovirus	LTR17..>30	14	TGTATGAAAGATCA
95	257515	AF257515	Bovine leukemia virus complete genome	Bovine leukemia virus	Viruses; Retro-transcribing viruses; Retroviridae; Orthoretrovirinae; Deltaretrovirus	LTR1..463	463	TGTATGAAAGATCATGCCGGCCTAGGCGCCGCCACCGCCCTGTAAACCAGACAGAAACGTCAGCTGCCAGAAAAGCTGGTGACGGCAGCTGGTGGCTAGAATCCCCGTACCTCCCCAACTTCCCCTTTCCCGAAAAATCCACACCCTGAGCTGCTGACCTCACCTGCTGATAAATTAATAAAATGCCGGCCCTGTCGAGTTAGCGGCACCAGAAGCGTTCTTCTCCTGAGACCCTCGTGCTCAGCTCTCGGTCCTGAGCTTTCTTGCTCCCGAGACCTTCTGGTCGGCTATCCGCCAGCGGTCAGGTAAGGCAAACCACGGTTTGGAGGGTGGTTCTCGGCTGAGACCACCGCGAGCTCTATCTCCGGTCCTCGGACCGTCTCCACGTGGACTCTCTCT…
96	26263	M26263	Bovine leukemia virus envelope polyprotein mRNA 3 end	Bovine leukemia virus	Viruses; Retro-transcribing viruses; Retroviridae; Orthoretrovirinae; Deltaretrovirus	LTR1835..>1850	16	TGTATGAAAGATCATG
97	2251	K02251	Bovine leukemia virus (proviral) env gene and post-env region	Bovine leukemia virus	Viruses; Retro-transcribing viruses; Retroviridae; Orthoretrovirinae; Deltaretrovirus	LTR3426..>3686	261	TGTATGAAAGATCATGCAGGCCTAGGCGCCGCCACCGCCCCGTAAACCAGACAGAGACGTCAGCTGCCAGAGAAGCTGCTGACGGCAGCTGGTGGCTAGAATCCCCGTACCTCCCCAACTTCCCCTTTCCCGAAAAATCCACACCCTGAGCTGCTGACCTCACCTGCTGATAAATTAATAAAATGCCGGCCCTGTCGAGTTAGCGGCACCAGAAGCGTTCTCCTCCTGAGACCCTAGTGCTCAGCTCTCGGTCCTGAGCTC
98	38278	M38278	Bovine leukemia virus 3 terminal DNA fragment	Bovine leukemia virus	Viruses; Retro-transcribing viruses; Retroviridae; Orthoretrovirinae; Deltaretrovirus	LTR1030..>1474	445	TGTATGAAAGATCATGCCGACCTAGGCGCCGCCACCGCCCCGTAAACCAGACAGAGACGTCAGCTGCCAGAAAAGCTGGTGACGGCAGCTGGTGGCTAGAATCCCCGTACCTCCCCAACTTCCCCTTTCCCGAAAAATCCAGACCCTGAGCTGCTGACCTCACCTGCTGATAAATTAATAAAATGCGGCCCTGTCGAGTTAGCGGCACCAGAAGCTGTTCTTCTCCTGAGACCCTCGTGCTCAGCTCTCGGTCCTGAGCTCTCTTGCTCCCGAGACCTTCTGGTCGGCTATCCGGCAGCGGTCAGGTAAGGCAAACCACGGTTTGGAGGGTGGTTCTCGGCTGAGACCACGCGAGCTCTATCTCCGGTCCTCTGACCGTCTCCACGTGGACTCTCTCCT…
99	12527	M12527	Bovine leukemia virus 5 long terminal repeat/cell junction	Bos taurus	Eukaryota; Metazoa; Chordata; Craniata; Vertebrata; Euteleostomi; Mammalia; Eutheria; Laurasiatheria; Cetartiodactyla; Ruminantia; Pecora; Bovidae; Bovinae; Bos	LTR46..576	531	TGTATGAAAGATCATGCCGACCTAGGAGCCGCCACCGCCCCGTAAACCAGACAGAGACGTCAGCTGCCAGAAAAGCTGGTGACGGCAGCTGGTGGCTAGAATCCCCGTACCTCCCCAACTTCCCCTTTCCCGAAAAATCCACACCCTGAGCTGCTGACCTCACCTGCTGATAAATTAATAAAATGCCGGCCCTGTCGAGTTAGCGGCACCAGAAGCGTTCTTCTCCTGAGACCCTCGTGCTCAGCTCTCGGTCCTGAGCTCTCTTGCTCCCGAGACCTTCTGGTCGGCTATCCGGCAGCGGTCAGGTAAGGCAAGCACGGTTCTGGAGGGTGGTTCTCGGCTGAGACCACCGCGAGCTCTATCTCCGGTCCTCTGACCGTCTCCACGTGGACTCTCTCC…
100	19208	M19208	Bovine leukemia virus 3 long terminal repeat/cell junction	Bos taurus	Eukaryota; Metazoa; Chordata; Craniata; Vertebrata; Euteleostomi; Mammalia; Eutheria; Laurasiatheria; Cetartiodactyla; Ruminantia; Pecora; Bovidae; Bovinae; Bos	LTR41..571	531	TGTATGAAAGATCATGCCGACCTAGGAGCCGCCACCGCCCCGTAAACCAGACAGAGACGTCAGCTGCCAGAAAAGCTGGTGACGGCAGCTGGTGGCTAGAATCCCCGTACCTCCCCAACTTCCCCTTTCCCGAAAAATCCACACCCTGAGCTGCTGACCTCACCTGCTGATAAATTAATAAAATGCCGGCCCTGTCGAGTTAGCGGCACCAGAAGCGTTCTTCTCCTGAGACCCTCGTGCTCAGCTCTCGGTCCTGAGCTCTCTTGCTCCCGAGACCTTCTGGTCGGCTATCCGGCAGCGGTCAGGTAAGGCAAGCACGGTTCTGGAGGGTGGTTCTCGGCTGAGACCACCGCGAGCTCTATCTCCGGTCCTCTGACCGTCTCCACGTGGACTCTCTCC…
101	19208	M19208	Bovine leukemia virus 3 long terminal repeat/cell junction	Bos taurus	Eukaryota; Metazoa; Chordata; Craniata; Vertebrata; Euteleostomi; Mammalia; Eutheria; Laurasiatheria; Cetartiodactyla; Ruminantia; Pecora; Bovidae; Bovinae; Bos	LTR41..571	531	TGTATGAAAGATCATGCCGACCTAGGAGCCGCCACCGCCCCGTAAACCAGACAGAGACGTCAGCTGCCAGAAAAGCTGGTGACGGCAGCTGGTGGCTAGAATCCCCGTACCTCCCCAACTTCCCCTTTCCCGAAAAATCCACACCCTGAGCTGCTGACCTCACCTGCTGATAAATTAATAAAATGCCGGCCCTGTCGAGTTAGCGGCACCAGAAGCGTTCTTCTCCTGAGACCCTCGTGCTCAGCTCTCGGTCCTGAGCTCTCTTGCTCCCGAGACCTTCTGGTCGGCTATCCGGCAGCGGTCAGGTAAGGCAAGCACGGTTCTGGAGGGTGGTTCTCGGCTGAGACCACCGCGAGCTCTATCTCCGGTCCTCTGACCGTCTCCACGTGGACTCTCTCC…
102	12527	M12527	Bovine leukemia virus 5 long terminal repeat/cell junction	Bos taurus	Eukaryota; Metazoa; Chordata; Craniata; Vertebrata; Euteleostomi; Mammalia; Eutheria; Laurasiatheria; Cetartiodactyla; Ruminantia; Pecora; Bovidae; Bovinae; Bos	LTR46..576	531	TGTATGAAAGATCATGCCGACCTAGGAGCCGCCACCGCCCCGTAAACCAGACAGAGACGTCAGCTGCCAGAAAAGCTGGTGACGGCAGCTGGTGGCTAGAATCCCCGTACCTCCCCAACTTCCCCTTTCCCGAAAAATCCACACCCTGAGCTGCTGACCTCACCTGCTGATAAATTAATAAAATGCCGGCCCTGTCGAGTTAGCGGCACCAGAAGCGTTCTTCTCCTGAGACCCTCGTGCTCAGCTCTCGGTCCTGAGCTCTCTTGCTCCCGAGACCTTCTGGTCGGCTATCCGGCAGCGGTCAGGTAAGGCAAGCACGGTTCTGGAGGGTGGTTCTCGGCTGAGACCACCGCGAGCTCTATCTCCGGTCCTCTGACCGTCTCCACGTGGACTCTCTCC…
