# Supplementary material for: BLV-CoCoMo-qPCR: Quantitation of bovine leukemia virus proviral load using the CoCoMo algorithm
Source: Retrovirology. 2010 Nov 2;7:91. doi: 10.1186/1742-4690-7-91 (PMC2988707; doi:10.1186/1742-4690-7-91)
Supplement: Additional file 3 — Selection of representative BLV LTR sequences. In the 85 LTR sequence data, we classified homologous sequence groups and selected one sequence each group. Resultantly, 52 sequences, which were representing sequence repertoire of BLV LTR sequence, were selected as the target-set for primer-design. [file 1742-4690-7-91-S3.XLS]

## Sheet: blv_ltr_represent_seqeuence
	NCBI No	Accession Code	Note	Organism	Taxonomy	Length of LTR	Sequence
1	647	D00647	Bovine leukemia virus genomic DNA complete sequence	Bovine leukemia virus	Viruses; Retro-transcribing viruses; Retroviridae; Orthoretrovirinae; Deltaretrovirus	531	TGTATGAAAGATCATGCCGACCTAGGAGCCGCCACCGCCCCGCGCGAACCAGACAGAGACGTCAGCTGCCAGAAAAGCTGGTGACGGCAGCTGGTGGCTAGAATCCCCGCACCTCCCCAACTTCCCCTTTCCCGAGAAATCCACACCCTGAGCTGCTGACCTCACCTGCTGATAAATTAATAAAATGCCGGCCCTGTCGAGTTAGCGGCACCAGAAGCGCTCTTCTCCTGAGACCCTCGTGCTCAGCTCTCGGTCCTGAGCTCTCTTGCTCCCGAGACCTTCTGGTCGGCTATCCGGCAGGCGGCAGGTAAGGCAAGCACGGTTTGGAGGGTGGTTCTCGGCTGAGACCACCGCGAGCTCTATCTCCGGTCCTTGACCGTCTCCACGTGGACTCTCTCT…
2	600696	EF600696	Bovine leukemia virus cell-line FLK-BLV subclone pBLV913 complete genome	Bovine leukemia virus	Viruses; Retro-transcribing viruses; Retroviridae; Orthoretrovirinae; Deltaretrovirus	531	TGTATGAAAGATCATGCCGACCTAGGCGCCGCCACCGCCCCGTAAACCAGACAGAGACGTCAGCTGCCAGAAAAGCTGGTGACGGCAGCTGGTGGCTAGAATCCCCGTACCTCCCCAACTTCCCCTTTCCCGAAAAATCCACACCCTGAGCTGCTGACCTCACCTGCTGATAAATTAATAAAATGCCGGCCCTGTCGAGTTAGCGGCACCAGAAGCGTTCTTCTCCTGAGACCCTCGTGCTCAGCTCTCGGTCCTGAGCTCTCTTGCTCCCGAGACCTTCTGGTCGGCTATCCGGCAGCGGTCAGGTAAGGCAAACCACGGTTTGGAGGGTGGTTCTCGGCTGAGACCACCGCGAGCTCTATCTCCGGTCCTCTGACCGTCTCCACGTGGACTCTCTCC…
4	288230	DQ288230	Bovine leukemia virus isolate BELG-2 LTR partial sequence; and G4 gene partial cds	Bovine leukemia virus	Viruses; Retro-transcribing viruses; Retroviridae; Orthoretrovirinae; Deltaretrovirus	531	TGTATGAAAGATCATGCCGGCCTAGGCGCCGCCACCGCCCCGTAAACCAGACAGAGACGTCAGCTGCCAGAAAAGCTGGTGACGGCAGCTGGTGGCTAGAATCCCCGTACCTCCCCAACTTCCCCTTTCCCGAAAAATCCACACCCTGAGCTGCTGACCTCACCTGCTGATAAATTAATAAAATGCCGGCCCTGTCGAGTTAGCGGCACCAGAAGCGTTCTCTTCCTGAGACCCTCGTGCTCAGCTCTCGGTCCTGAGCTCTCTTGCTCCCGAGACCTTCTGGTCGGCTATCCGGCAGCGGTCAGGTAAGGCAAACCACGGTTTGGAGGGTGGTTCTCGGCTGAGACCACCGCGAGCTCTATCTCCGGTCCTCTGACCGTCTCCACGTGGACTCTCTCT…
5	288229	DQ288229	Bovine leukemia virus isolate CR-A2-3 LTR partial sequence; and G4 gene partial cds	Bovine leukemia virus	Viruses; Retro-transcribing viruses; Retroviridae; Orthoretrovirinae; Deltaretrovirus	531	TGTATGAAAGATCATGTCGGCCTAGGCGCCGCCACCGCCCCGTAAACCAGACAGAGACGTCAGCTGCCAGAAAAGCTGGTGACGGCAGCTGGTGGCTAGAATCCCCGTACCTCCCCAACTTCCCCTTTCTCGAAAAATCCACACCCTGAGCTGCTGACCTCACCTGCTGATAAATTAATAAAATGCCGGCCCTGTCGAGTTAGCGGCACCAGAAGCGTTCTTCTCCTGAGACCCTCGTGCTCAGCTCTCGGTCCCGAGCTCTCTTGCTCCCGAGACCTTCTGGTCGGCTATCCGGCAGCGGTCAGGTAAGGCAAACCACGGTTTGGAGGGTGGTTCTCGGCTGAGACCACCGCGAGCTCTATCTCCGGTCCTCTGACCGTCTCCACGTGGACTCTCTCC…
6	288228	DQ288228	Bovine leukemia virus isolate CR-A2-2 LTR partial sequence; and G4 gene partial cds	Bovine leukemia virus	Viruses; Retro-transcribing viruses; Retroviridae; Orthoretrovirinae; Deltaretrovirus	531	TGTATGAAAGATCATGTCGGCCTAGGCGCCGCCACCGCCCCGTAAACCAGACAGAGACGTCAGCTGCCAGAAAAGCTGGTGACGGCAGCTGGTGGCTAGAATCCCCGTACCTCCCCAACTTCCCCTTTCCCGAGAAATCCACACCCTGAGCTGCTGACCTCACCTGCTGATAAATTAATAAAATGCCGGCCCTGTCGAGTTAGCGGCACCAGAAGCGTTCTTCTCCTGAGACCCTCGTGCTCAGCTCTCGGTCCTGAGCTCTCTTGCTCCCGAGACCTTCTGGTCGGCTATCCGGCAGCGGTCAGGTAAGGCAAACCACGGTTTGGAGGGTGGCTCTCAGCGGAGACCACCGCGAGCTCTATCTCCGGTCTTCTGACCGTCTCCACGTGGACTCTCTCC…
8	288226	DQ288226	Bovine leukemia virus isolate CR-L2-1 LTR partial sequence; and G4 gene partial cds	Bovine leukemia virus	Viruses; Retro-transcribing viruses; Retroviridae; Orthoretrovirinae; Deltaretrovirus	531	TGTATGAAAGATCATGTCGGCCTAGGCGCCGCCACCGCCCCGTAAACCAGACAGAGACGTCAGCTGCCAGAAAAGCTGGTGACGGCAGCTGGTGGCTAGAATCCCCGTACCTCCCCAACTTCCCCTTTCCCGAGAAATCCACACCCTGAGCTGCTGACCTCACCTGCTGATAAATTAATAAAATGCCGGCCCTGTCGAGTTAGCGGCACCAGAAGCGTTCTTCTCCTGAGACCCTCGTGCTCAGCTCTCGGTCCTGAGCTCTCTTGCTCCCGAGACCTTCTGGTCGGCTATCCGGCAGCGGTCAGGTAAGGCAAACCACGGTTTGGAGGGTGGCTCTCAGCGGAGACCACCGCGAGCTCTATCTCCGGTCTTCTGACCGTCTCCACGTGGACTCTTTCC…
9	288225	DQ288225	Bovine leukemia virus isolate CR-G1-1 LTR partial sequence; and G4 gene partial cds	Bovine leukemia virus	Viruses; Retro-transcribing viruses; Retroviridae; Orthoretrovirinae; Deltaretrovirus	531	TGTATGAAAGATCATGTCGGCCTAGGCGCCGCCACCGCCCTGTAAACCAGACAGAGACGTCAGCTGCCAGAAAAGCTGGTGACGGCAGCTGGTGGCTAGAATCCCCGTACCTCCCCAACTTCCCCTTTCCCGAGAAATCCACACCCTGAGCTGCTGACCTCACCTGCTGATAAATTAATAAAATGCCGGCCCTGTCGAGTTAGCGGCACCAGAAGCGTTCTTCTCCTGAGACCCTCGTGCTCAGCTCTCGGTCCTGAGCTCTCTTGCTCCCGAGACCTTCTGGTCGGCTATCCGGCAGCGGTCAGGTAAGGCAAACCACGGTTTGGAGGGTGGCTCTCAGCGGAGACCACCGCGAGCTCTATCTCCGGTCTTCTGACCGTCTCCACGTGGACTCTCTCC…
10	288224	DQ288224	Bovine leukemia virus isolate CR-A1-3 LTR partial sequence; and G4 gene partial cds	Bovine leukemia virus	Viruses; Retro-transcribing viruses; Retroviridae; Orthoretrovirinae; Deltaretrovirus	531	TGTATGAAAGATCATGTCGGCCTAGGCGCCGCCACCGCCCCGTAAACCAGACAGAGACGTCAGCTGCCAGAAAAGCTGGTGACGGCAGCTGGTGGCTAGAATCCCCGTACCTCCCCAACTTCCCCTTTCCCGAAAAATCCACACCCTGAGCTGCTGACCTCACCTGCTGATAAATTAATAAAATGCCGGCCCTGTCGAGTTAGCGGCGCCAGAAGCGTTCTTCTCCTGAGACCCTCGTGCTCAGCTCTCGGTCCTGAGCTCTCTTGCTCCCGAGACCTTCTGGTCGGCTATCCGGCAGCGGTCAGGTAAGGCAAACCACGGTTTGGAGGGTGGTTCTCGGCTGAGACCACCGCGAGCTCTATCTCCGGTCCTCTGACCGTCTCCACGTGGACTCTCTCC…
11	288222	DQ288222	Bovine leukemia virus isolate CR-A1-1 LTR partial sequence; and G4 gene partial cds	Bovine leukemia virus	Viruses; Retro-transcribing viruses; Retroviridae; Orthoretrovirinae; Deltaretrovirus	531	TGTATGAAAGATCATGTCGGCCTAGGCGCCGCCACCGCCCCGTAAACCAGACAGAGACGTCAGCTGCCAGAAAAGCTGGTGACGGCAGCTGGTGGCTAGAATCCCCGTACCTCCCCAACTTCCCCTTTCCCGAGAAATCCACACCCTGAGCTGCTGACCTCACCTGCTGATAAATTAATAAAATGCCGGCCCTGTCGAGTTAGCGGCACCAGAAGCGTTCTTCTCCTGAGACCCTCGTGCTCAGCTCTCGGTCCTGAGCTCTCTTGCTCCCGAGACCTTCTGGTCGGCTATCCGGCAGCGGTCAGGTAAGGCAAACCACGGTTTGGAGGGTGGCTCTCAGCGGAGACCACCGCGAGCTCTATCTCCGGTCTTCTGACCGTCTCCACGTGGACTCTCTCC…
12	288221	DQ288221	Bovine leukemia virus isolate CR-L1-4 LTR partial sequence; and G4 gene partial cds	Bovine leukemia virus	Viruses; Retro-transcribing viruses; Retroviridae; Orthoretrovirinae; Deltaretrovirus	531	TGTATGAAAGATCATGTCGGCCTAGGCGCCGCCACCGCCCCGTAAACCAGACAGAGACGTCAGCTGCCAGAAAAGCTGGTGACGGCAGCTGGTGGCTAGAATCCCTGTACCTCCCCAACTTCCCCTTTCCCGAGAAATCCACACCCTGAGCTGCTGACCTCACCTGCTGATAAATTAATAAAATGCCGGCCCTGTCGAGCTAGCGGCACCAGAAGCGTTCTTCTCCTGAGACCCTCGTGCTCAGCTCTCGGTCCTGAGCTCTCTTGCTCCCGAGACCTTCTGGTCGGCTATCCGGCAGCGGTCAGGTAAGGCAAACCACGGTTTGGAGGGTGGTTCTCAGCAGAGACCACCGCGAGCTCTATCTCCGGTCTTCTGACCGTCTCCACGTGGACTCTCTCC…
13	288220	DQ288220	Bovine leukemia virus isolate UCD1205K LTR partial sequence; and G4 gene partial cds	Bovine leukemia virus	Viruses; Retro-transcribing viruses; Retroviridae; Orthoretrovirinae; Deltaretrovirus	531	TGTATGAAAGATCATGCCGACCTAGGCGCCGCCACCGCCCCGTAAACCAGACAGAGACGTCAGCTGCCAGAAAAGCTGGTGACGGCAGCTGGTGGCTAGAATCCCCGTACCTCCCCAACTTCCCCTTTCCCGAAAAATCCATACCCTGAGCTGCTGATTTCACCTGCTGATAAATTAATAAAATGCCGGCCCTGTCGAGTTAGCGGCACCAGAAGCGTTCTTCTCCTGAGACCCTCGTGCTCAGCTCTCGGTCCTGAGCTCTCTTGCTCCCGAGACCTTCTGGTCGGCTATCCGGCAGCGGTCAGGTAAGGCAAACCACGGTTTGGAGGGTGGTTCTCGGCTGAGACCACCGCGAGCTCTATCTCCGGTCCTCTGACCGTCTCCACGTGGACTCTCTCC…
14	288219	DQ288219	Bovine leukemia virus isolate CR-L1-2 LTR partial sequence; and G4 gene partial cds	Bovine leukemia virus	Viruses; Retro-transcribing viruses; Retroviridae; Orthoretrovirinae; Deltaretrovirus	531	TGTATGAAAGATCATGTCGGCCTAGGCGCCGCCACCGCCCCGTAAACCAGACAGAGACGTCAGCTGCCAGAAAAGCTGGTGACGGCAGCTGGTGGCTAGAATCCCCGTACCTCCCCAACTTTTCCTTTCCCGAAAAATCCACACCCTGAGCTGCTGACCTCACCTGCTGATAAATTAATAAAATGCCGGCCCTGTCGAGTTAGCGGCACCAGAAGCGTTCTTCTCCTGAGACCCTCGTGCTCAGCTCTCGGTCCTGAGCTCTCTTGCTCCCGAGACCTTCTGGTCGGCTATCCGGCAGCGGTCAGGTAAGGCAAACCACGGTTTGGAGGGTGGTTCTCGGCTGAGACCACCGCGAGCTCTATCTCCGGTCCTCTGACCGTCTCCACGTGGACTCTCTCC…
15	288218	DQ288218	Bovine leukemia virus isolate CR-L1-1 LTR partial sequence; and G4 gene partial cds	Bovine leukemia virus	Viruses; Retro-transcribing viruses; Retroviridae; Orthoretrovirinae; Deltaretrovirus	531	TGTATGAAAGATCATGTCGGCCTAGGCGCCGCCACCGCCCCGTAAACCAGACAGAGACGTCAGCTGCCAGAAAAGCTGGTGACGGCAGCTGGTGGCTAGAATCCCCGTACCTCCCCAACTTCCCCTTTCCCGAGAAATCCACACCCTGAGCTGCTGACCTCACCTGCTGATAAATTAATAAAATGCCGGCCCTGTCGAGTTAGCGGCACCAGAAGCGTTCTTCTCCTGAGACCCTCGTGCTCAGCTCTCGGTCCTGAGCTCTCTTGCTCCCGAGACCTTCTGGTCGGCTATCCGGCAGCGGTCAGGTAAGGCAAACCACGGTTTGGAGGGTGGCTCTCAGCGGAGACCACCGCGAGCTCTATCTCCGGTCTTCTGACCGTCTCCACGTGGACTCTCTCC…
16	288217	DQ288217	Bovine leukemia virus isolate JP-F4 LTR partial sequence; and G4 gene partial cds	Bovine leukemia virus	Viruses; Retro-transcribing viruses; Retroviridae; Orthoretrovirinae; Deltaretrovirus	531	TGTATGAAAGATCATGCCGGCCTAGGCGCCGCCACCGCCCTGTAAACCAGACAGAGACGTCAGCTGCCAGAAAAGCTGGTGACGGCAGCTGGTGGCTAGAATCCCCGTACCTCCCCAACTTCCCCTTTCCCGAAAAATCCACACCCTGAGCTGCTGACCTCACCTGCTGATAAATTAATAAAATGCCGGCCCTGTCGAGTTAGCGGCACCAGAAGCGTTCTTCTCCTGAGACCCTTGTGCTCAGCTCTCGGTCCTGAGCTCTCTTGCTCCCGAGACCTTCTGGTCGGCTATCCGGCAGCGGTCAGGTAAGGCAAACCACGGTTTGGAGGGTGGTTCTCGGCTGAGACCACCGCGAGCTCTATCTCCGGTCCTCTGACCGTCTCCACGTGGACTCTCTCT…
25	288208	DQ288208	Bovine leukemia virus isolate JP-E5 LTR partial sequence; and G4 gene partial cds	Bovine leukemia virus	Viruses; Retro-transcribing viruses; Retroviridae; Orthoretrovirinae; Deltaretrovirus	531	TGTATGAAAGATCATGCCGACCTAGGCGCCGCCACCGCCCCGTAAACCAGACAGAGACGTCAGCTGCCAGAAAAGCTGGTGACGGCAGCTGGTGGCTAGAATCCCCGTACCTCCCCAACTTCCCCTTTCCCGAAAAATCCACACCCTGAGCTGCTGACCTCACCTGCTGATAAACTAATAAAATGCCGGCCCTGTCGAGTTAGCGGCACCAGAAGCGTTCTTCTCCTGAGACCCTCGTGCTCAGCTCTCGGTCCTGAGCCCTCTTGCTCCCGAGACCTTCTGGTCGGCTATCCGGCAGCGGTCAGGTAAGGCAAACCACGGTTTGGAGGGTGGTTCTCGGCTGAGACCACCGCGAGCTCTATCTCCGGTCCTCTGACCGTCTCCACGTGGACTCTCTCC…
30	288203	DQ288203	Bovine leukemia virus isolate JP-A5 LTR partial sequence; and G4 gene partial cds	Bovine leukemia virus	Viruses; Retro-transcribing viruses; Retroviridae; Orthoretrovirinae; Deltaretrovirus	531	TGTATGAAAGATCATGCCGACCTAGGCGCCGCCACCGCCCCGTAAACCAGACAGAGACGTCAGCTGCCAGAAAAGCTGGTGACGGCAGCTGGTGGCTAGAATCCCCGTACCTCCCCAACTTCCCCTTTCCCGAAAAATCCACACCCTGAGCTGCTGACCTCACCTGCTGATAAACTAATAAAATGCCGGCCCTGTCGAGTTAGCGGCACCAGAAGCGTTCTTCTCCTGAGACCCTCGTGCTCAGCTCTCGGTCCTGAGCTCTCTTGCTCCCGAGACCTTCTGGTCGGCTATCCGGCAGCGGTCAGGTAAGGCAAACCACGGTTTGGAGGGTGGTTCTCGGCTGAGACCACCGCGAGCTCTATCTCCGGTCCTCTGACCGTCTCCACGTGGACTCTCTCC…
33	288200	DQ288200	Bovine leukemia virus isolate JP-A2 LTR partial sequence; and G4 gene partial cds	Bovine leukemia virus	Viruses; Retro-transcribing viruses; Retroviridae; Orthoretrovirinae; Deltaretrovirus	531	TGTATGAAAGATCATGCCGACCTAGGCGCCGCCACCGCCCCGTAAACCAGACAGAGACGTCAGCTGCCAGAAAAGCTGGTGACGGCAGCTGGTGGCTAGAATCCCCGTACCTCCCCAACTTCCCCTTTCCCGAAAAATCCACACCCTGAGCTGCTGACCTCACCTGCTGATAAACTAATAAAATGCCGGCCCTGTCGAGTTAGCGGCACCAGAAGCGTTCTTCTCCTGAGACCCTCGTGCTCAGCTCTCGGTCCTGAGCTCTCTTGCTCCCGAGACCTTCTGGTCGGCTATCCGGCAGCGGTCAGGTAAGGCAAACCACGGTTTGGAGGGTGGTTCTCGGCTGAGACCACCGCGAGCTCTATCTCCGGTCCTCTGACCGTCTCCACGTGGACTCTCTCC…
35	288198	DQ288198	Bovine leukemia virus isolate JP-M5 LTR partial sequence; and G4 gene partial cds	Bovine leukemia virus	Viruses; Retro-transcribing viruses; Retroviridae; Orthoretrovirinae; Deltaretrovirus	531	TGTATGAAAGATCATGCCGACCTAGGAGCCGCCACCGCCCCGTAAACCAGACAGAGACGTCAGCTGCCAGAAAAGCTGGTGACGGCAGCTGGTGGCTAGAATCCCCGTACCTCCCCAACTTCCCCTTTCCCGAAAAATCCACACCCTGAGCTGCTGACCTCACCTGCTGATAAATTAATAAAATGCCGGCCCTGTCGAGTTAGCGGCACCAGAAGCGTTCTTCTCCTGAGACCCTCGTGCTCAGCTCTCGGTCCTGAGCTCTCTTGCTCCCGAGACCTTCTGGTCGGCTATCCGGCAGCGGTCAGGTAAGGCAAGGCACGGTTTGGAGGGTGGTTCTCGGCTGAGACCACCGCGAGCTCTATCTCCGGTCCTCTGACCGTCTCCACGTGGACTCTCTCC…
37	288196	DQ288196	Bovine leukemia virus isolate JP-M3 LTR partial sequence; and G4 gene partial cds	Bovine leukemia virus	Viruses; Retro-transcribing viruses; Retroviridae; Orthoretrovirinae; Deltaretrovirus	531	TGTATGAAAGATCATGCCGACCTAGGAGCCGCCACCGCCCCGTAAACCAGACAGAGACGTCAGCTGCCAGAAAAGCTGGTGACGACAGCTGGTGGCTAGAATCCCCGTACCTCCCCAACTTCCCCTTTCCCGAAAAATCCACACCCTGAGCTGCTGACCTCACCTGCTGATAAATTAATAAAATGCCGGCCCTGTCGAGTTAGCGGCACCAGAAGCGTTCTTCTCCTGAGACCCTCGTGCTCAGCTCTCGGTCCTGAGCTCTCTTGCTCCCGAGACCTTCTGGTCGGCTATCCGGCAGCGGTCAGGTAAGGCAAACCACGGTTTGGAGGGTGGTTCTCGGCTGAGACCACCGCGAGCTCTATCTCCGGTCCTCTGACCGTCTCCACGTGGACTCTCTCC…
38	288195	DQ288195	Bovine leukemia virus isolate JP-M2 LTR partial sequence; and G4 gene partial cds	Bovine leukemia virus	Viruses; Retro-transcribing viruses; Retroviridae; Orthoretrovirinae; Deltaretrovirus	531	TGTATGAAAGATCATGCCGACCTAGGAGCCGCCACCGCCCCGTAAACCAGACAGAGACGTCAGCTGCCAGAAAAGCTGGTGACGACAGCTGGTGGCTAGAATCCCCGTACCTCCCCAACTTCCCCTTTCCCGAAAAATCCACACCCTGAGCTGCTGACCTCACCTGTTGATAAATTAATAAAATGCCGGCCCTGTCGAGTTAGCGGCACCAGAAGCGTTCTTCTCCTGAGACCCTCGTGCTCAGCTCTCGGTCCTGAGCTCTCTTGCTCCCGAGACCTTCTGGTCGGCTATCCGGCAGCGGTCAGGTAAGGCAAACCACGGTTTGGAGGGTGGTTCTCGGCTGAGACCACCGCGAGCTCTATCTCCGGTCCTCTGACCGTCTCCACGTGGACTCTCTCC…
39	288194	DQ288194	Bovine leukemia virus isolate JP-M1 LTR partial sequence; and G4 gene partial cds	Bovine leukemia virus	Viruses; Retro-transcribing viruses; Retroviridae; Orthoretrovirinae; Deltaretrovirus	531	TGTATGAAAGATCATGCCGACCTAGGAGCCGCCACCGCCCCGTAAACCAGACAGAGACGTCAGCTGCCAGAAAAGCTGGTGACGGCAGCTGGTGGCTAGAATCCCCGTACCTCCCCAACTTCCCCTTTCCCGAAAAATCCACACCCTGAGCTGCTGACCTCACCTGCTGATAAATTAATAAAATGCCGGCCCTGTCGAGTTAGCGGCACCAGAAGCGTTCTTCTCCTGAGACCCTCGTGCTCAGCTCTCGGTCCTGAGCTCTCTTGCTCCCGAGACCTTCTGGTCGGCTATCCGGCAGCGGTCAGGTAAGGCAAGGCACGGTTTGGAGGGTGGTTCTCGGCTGAGACCACCGCGAGCTCTATCTCCGGTCCTCTGACCGTCTCCACGTGGACTCTCTCC…
40	288193	DQ288193	Bovine leukemia virus isolate JP-K5 LTR partial sequence; and G4 gene partial cds	Bovine leukemia virus	Viruses; Retro-transcribing viruses; Retroviridae; Orthoretrovirinae; Deltaretrovirus	531	TGTATGAAAGATCATGCCGACCTAGGCGCCGCCACCGCCCCGTAAACCAGACAGAGACGTCAGCTGCCAGAAAAGCTGGTGACGGCAGCTGGTGGCTAGAATCCCCGTACCTCCCCAACTTCCCCTTTCCCGAAAAATCCACACCCTAAGCTGCTGACCTCACCTGCTGATAAATTAATAAAATGCCGGCCCTGTCGAGTTAGCGGCACCAGAAGCGTTCTTCTCCTGAGACCCTCGTGCTCAGCTCTCGGTCCTGAGCTCTCTTGCTCCCGAGACCTTCTGGTCGGCTATCCGGCAGCGGTCAGGTAAGGCAAACCACGGTTTGGAGGGTGGTTCTCGGCTGAGACCACCGCGAGCTCTATCTCCGGTCCTCTGACCGTCTCCACGTGGACTCTCTCC…
41	288192	DQ288192	Bovine leukemia virus isolate JP-K4 LTR partial sequence; and G4 gene partial cds	Bovine leukemia virus	Viruses; Retro-transcribing viruses; Retroviridae; Orthoretrovirinae; Deltaretrovirus	531	TGTATGAAAGAGCATGCCGACCTAGGCGCCGCCACCGCCCCGTAAACCAGACAGAGACGTCAGCTGCCAGAAAAGCTGGTGACGGCAGCTGGTGGCTAGAATCCCCGTACCTCCCCAACTTCCCCTTTCCCGAAAAATCCACACCCTAAGCTGCTGACCTCACCTGCTGATAAATTAATAAAATGCCGGCCCTGTCGAGTTAGCGGCACCAGAAGCGTTCTTCTCCTGAGACCCTCGTGCTCAGCTCTCGGTCCTGAGCTCTCTTGCTCCCGAGACCTTCTGGTCGGCTATCCGGCAGCGGTCAGGTAAGGCAAACCACGGTTTGGAGGGTGGTTCTCGGCTGAGACCACCGCGAGCTCTATCTCCGGTCCTCTGACCGTCTCCACGTGGACTCTCTCC…
46	288183	DQ288183	Bovine leukemia virus isolate UCD1571 LTR partial sequence; and G4 gene partial cds	Bovine leukemia virus	Viruses; Retro-transcribing viruses; Retroviridae; Orthoretrovirinae; Deltaretrovirus	531	TGTATGAAAGATCATGCCGGCCTAGGCGCCGCCACCGCCCTGTAAACCAGACAGAGACGTCAGCTGCCAGAAAAGCTGGTGACGGCAGCTGGTGGCTAGAATCCCCGTACCTCCCCGACTTCCCCTTTCCCGAAAAATCCACACCCTGAGCTGCTGACCTCACCTGCTGTTAAATTAATAAAATGCCGGCCCTATCGAGTTAGCGGCACCAGAAGCGTTCTTCTCCTGAGACCCTTGTGCTCAGCTCTCGGTCCTGAGTTCTCTTGCTCCCGAGACCTTCTGGTCGGCTATCCGGCAGCGGTCAGGTAAGGCAAACCACGGTTTGGAGGGTGGTTCTCGGCTGAGACCACCGCGAGCTCTATCTCCGGTCTTCTGACCGTCTCCACGTGGACTCTCTCT…
47	288182	DQ288182	Bovine leukemia virus isolate UCD1453 LTR partial sequence; and G4 gene partial cds	Bovine leukemia virus	Viruses; Retro-transcribing viruses; Retroviridae; Orthoretrovirinae; Deltaretrovirus	531	TGTATGAAAGATCATGCCGGCCTAGGCGCCGCCACCGCCCTGTAAACCAGACAGAGACGTCAGCTGCCAGAAAAGCTGGTGACGGCAGCTGGTGGCTAGAATCCCCGTACCTCCCCGACTTCCCCTTTCCCGAAAAATCCACACCCTGAGCTGCTGACCTCACCTGCTGATAAATTAATAAAATGCCGGCCCTGTCGAGTTAGCGGCACCAGAAGCGTTCTTCTCCTGAGACCCTTGTGCTCAGCTCTCGGTCCTGAGCTCTCTTGCTCCCGAGACCTTCTGGTCGGCTATCCGGCAGCGGTCAGGTAAGGCAAACCACGGTTTGGAGGGTGGTTCTCGGCTGAGACCACCGCGAGCTCTATCTCCGGTCCTCTGACCGTCTCCACGTGGACTCTCTCT…
50	288177	DQ288177	Bovine leukemia virus isolate UCD1326 LTR partial sequence; and G4 gene partial cds	Bovine leukemia virus	Viruses; Retro-transcribing viruses; Retroviridae; Orthoretrovirinae; Deltaretrovirus	531	TGTATGAAAGATCATGCCGACCTAGGCGCCGCCACCGCCCCGTAAACCAGACAGAGACGTCAGCTGCCAGAAAAGCTGGTGACGGCAGCTGGTGGCTAGAATCCCCGTACCTCCCCAACTTCCCCTTTCCCGAAAAATCCACACCCTAAGCTGCTGACCTCACCTGCTGATAAATTAATAAAATGCCGGCCCTGTCGAGTTAGCGGCGCCAGAAGCGTTCTTCTCCTGAGACCCTCGTGCTCAGCTCTCGGTCCTGAGCTCTCTTGCTCCCGAGACCTTCTGGTCGGCTATCCGGCAGCGGTCAGGTAAGGCAAACCACGGTTTGGAGGGTGGTTCTCGGCTGAGACCACCGCGAGCTCTATCTCCGGTCCTCCGACCGCCTCCACGTGGACTCTCTCC…
51	288175	DQ288175	Bovine leukemia virus isolate US-PA LTR partial sequence; and G4 gene partial cds	Bovine leukemia virus	Viruses; Retro-transcribing viruses; Retroviridae; Orthoretrovirinae; Deltaretrovirus	531	TGTATGAAAGATCATGCCGACCTAGGCGCCGCCACCGCCCCGTAAACCAGACAGAGACGTCAGCTGCCAGAAAAGCTGATGACGGCAGCTGGTGGCTAGAATCCCCGTACCTCCCCAACTTCCCCTTTCCCGAAAAATCCACACCCTGAGCTGCTGACCTCACCTGCTGATAAATTAATAAAATGCCGGCCCTGTCGAGTTAGCGGCACCAGAAGCGTTCTTCTCCTGAGACCCTCGTGCTCAGCTCTCGGTCCTGAGCTCTCTTGCTCCCGAGACCTTCTGGTCGGCTATCCGGCAGCGGTCAGGTAAGGCAAACCACGGTTTGGAGGGTGGTTCTCGGCTGAGACCACCGCGAGCTCTATCTCCGGTCCTCTGACCGTCTCCACGTGGACTCTCTCC…
65	2120	K02120	Bovine leukemia virus complete genome	Bovine leukemia virus	Viruses; Retro-transcribing viruses; Retroviridae; Orthoretrovirinae; Deltaretrovirus	530	TGTATGAAAGATCATGCCGACCTAGGAGCCGCCACCGCCCCGTAAACCAGACAGAGACGTCAGCTGCCAGAAAAGCTGGTGACGGCAGCTGGTGGCTAGAATCCCCGTACCTCCCCAACTTCCCCTTTCCCGAAAAATCCACACCCTGAGCTGCTGACCTCACCTGCTGATAAATTAATAAAATGCCGGCCCTGTCGAGTTAGCGGCACCAGAAGCGTTCTTCTCCTGAGACCCTCGTGCTCAGCTCTCGGTCCTGAGCTCTCTTGCTCCCGAGACCTTCTGGTCGGCTATCCGGCAGCGGTCAGGTAAGGCAAGCACGGTTTGGAGGGTGGTTCTCGGCTGAGACCACCGCGAGCTCTATCTCCGGTCCTCTGACCGTCTCCACGTGGACTCTCTCCT…
67	287271	DQ287271	Bovine leukemia virus strain 701 LTR partial sequence	Bovine leukemia virus	Viruses; Retro-transcribing viruses; Retroviridae; Orthoretrovirinae; Deltaretrovirus	571	TGCCACCGCCCCGTAAACCAGACAGAGACGTCAGCTGCCAGAAAAGCTGGTGACGGCAGCTGGTGGCTAGAATCCCCGTACCTCCCCAACTTCCCCTTTCCCGAGAAATCCACACCCTGAGCTGCTGACCTCACCTGCTGATAAATTAATAAAATGCCGGCCCTGTCGAGTTAGCGGCACCAGAAGCGTTCTTCTCCTGAGACCCTCGTGCTCAGCTCTCGGTCCTGAGCTCTCTTGCTCCCGAGACCTTCTGGTCGGCTATCCGGCAGCGGTCAGGTAAGGCAAACCACGGTTTGGAGGGTGGCTCTCGGCAGAGACCACCGCGAGCTCTATCTCCGGTCCTCTGACCGTCTCCACGTGGACTCTCTCCCTTGCCTCCTGACCCCGCGCTCCAAGGGC…
69	287269	DQ287269	Bovine leukemia virus strain 485 LTR partial sequence	Bovine leukemia virus	Viruses; Retro-transcribing viruses; Retroviridae; Orthoretrovirinae; Deltaretrovirus	572	TGCCACCGCCCCGTAAACCAGACAGAGGACGTCAGCTGCCAGAAAAGCTGGTGACGGCAGCTGGTGGCTAGAATCCCCGTACCTCCCCAACTTCCCCTTTCCCGAAAAATCCACACCCTAAGCTGCTGACCTCACCTGCTGATAAATTAATAAAATGCCGGCCCTGTCGAGTTAGCGGCACCAGAAGCGTTCTTCTCCTGAGACCCTCGTGCTCAGCTCTCGGTCCTGAGCTCTCTTGCTCCCGAGACCTTCTGGTCGGCTATCCGGCAGCGGTCAGGTAAGGCAAACCACGGTTTGGAGGGTGGTTCTCGGCTGAGACCACCGCGAGCTCTATCTCCGGTCCTCTGACCGTCTCCACGTGGACTCTCTCCTTTGCCTCCTGACCCCGCGCTCCAAGGG…
70	287268	DQ287268	Bovine leukemia virus strain 440 LTR partial sequence	Bovine leukemia virus	Viruses; Retro-transcribing viruses; Retroviridae; Orthoretrovirinae; Deltaretrovirus	570	TGCCACCGCCCCCTAAACCAGACAGAGACGTCAGCTGCCAGAAAAGCTGGTGACGGCAGCTGGTGGCTAGAATCCCCGTACCTCCCCAACTTCCCCTTTCCCGAAAAATCCACACCCTGAGCTGCTGACCTCACCTGCCGATAAATTAATAAAATGCCGGCCCTGTCGAGTTAGCGGCACCAGAAGCGTTCTTCTCCTGAGACCCTCGTGCTCAGCTCTCGGTCCTGAGCTCTCTTGCTCCCGAGACCTTCTGGTCGGCTATCCGGCAGCGGTCAGGTAAGGCAAACCACGGTTTGGAGGGTGGTTCTCGGCTGAGACCACCGCGAGCTCTATCTCCGGTCCTCTGACCGTCTCCACGTGGACTCTCTCCTTTGCCTCCTGACCCCGCGCTCCAAGGGC…
71	287267	DQ287267	Bovine leukemia virus strain 387 LTR partial sequence	Bovine leukemia virus	Viruses; Retro-transcribing viruses; Retroviridae; Orthoretrovirinae; Deltaretrovirus	569	TGCCACCGCCCCGTAAACCAGACAGAGACGTCAGCTGCCAGAAAAGCTGGTGACGGCAGCTGGTGGCTAGAATCCCCGTACCTCCCCAACTTCCCCTTTCCCGAAAAATCCACACCCTGAGCTGCTGACCTCACCTGCTGATAAATTAATAAAATGCCGGCCCTGTCGAGTTAGCGGCACCAGAAGCGTTCTTCTCCTGAGACCCTCGTGCTCAGCTCTCGGTCCTGAGCTCTCTTGCTCCCGAGACCTTCTGGTCGGCTATCCGGCAGCGGTCAGGTAAGGCAAACCACGGTTTGGAGGGTGGTTCTCGGCTGAGACCACCGCGAGCTCTATCTCCGGTCCTCTGACCGTCTCCACGTGGACTCTCTCCTTTGCCTCCTGACCCCGCGCTCCAAGGGC…
72	287266	DQ287266	Bovine leukemia virus strain rochedo LTR partial sequence	Bovine leukemia virus	Viruses; Retro-transcribing viruses; Retroviridae; Orthoretrovirinae; Deltaretrovirus	569	TGCCACCGCCCCGTAAACCAGACAGAGACGTCAGCTGCCCGAAAAGCTGGTGACGGCAGCTGGTGGCTAGAATCCCCGCACCTCCCCAACTTCCCCTTTCCCGAGAAATCCACACCCTGAGCTGCTGACCTCACCTGCTGATAAATTAATAAAATGCCGGCCCTGTCGAGTTAGCGGCACCAGAAGCGTTCTTCTCCTGAGACCCTCGTGCTCAGCTCTCGGTCCTGAGCTCTCTTGCTCCCGAGACCTTCTGGTCGGCTATCCGGCAGCGGTCAGGTAAGGCAAACCACGGTTGGAGGGTGGTTCTCGGCTGAGACCACTGCGAGCTCTATCTCCGGTCCTTGACCGTCTCCACGTGGACCCTCTCTCTTGCCTCCTGACCCCGCGCTCCAAGGGCGT…
74	287264	DQ287264	Bovine leukemia virus strain 16conta LTR partial sequence	Bovine leukemia virus	Viruses; Retro-transcribing viruses; Retroviridae; Orthoretrovirinae; Deltaretrovirus	572	TGCCACCGCCCCGTAAACCAGACAGAGACGTCAGCTGCCAGAAAAGCTGGTGACGGCAGACTGGTGGCTAGAATCCCCGTACCTCCCCAACTTCCCCTTTCCCGAAAAATCCACACCCTAAGCTGCTGACCTCACCTGCTGATAAATTAATAAAATGCCGGCCCTGTCGAGTTAGCGGCACCAGAAGCGTTCTTCTCCTGAGACCCTCGTGCTCAGCTCTCGGTCCTGAGCTCTCTTGCTCCCGAGACCTTCTGGTCGGCTATCCGGCAGCGGTCAGGTAAGGCAAACCACGGTTTGGAGGGTGGTTCTCGGCTGAGACCACCGCGAGCTCTATCTCCGGTCCTCTGACCGTCTCCACGTGGACTCTCTCCTTTGCCTCCTGACCCCGCGCTCCAAGGG…
75	287263	DQ287263	Bovine leukemia virus strain 23M LTR partial sequence	Bovine leukemia virus	Viruses; Retro-transcribing viruses; Retroviridae; Orthoretrovirinae; Deltaretrovirus	571	TGCCACCGCCCCGTAAACCAGACAGAAACGTCAGCTGCCAGAAAAGCTGGTGACGGCAGCTGGTGGCTAGAATCCCCGTACCTCCCCAACTTCCCCTTTCCCGAAAAATCCACACCCTGAGCTGCTGACCTCACCTGCTGATAAATTAATAAAATGCCGGCCCTGTCGAGTTAGCGGCACCAGAAGCGTTCTTCTCCTGAGACCCTCGTGCTCAGCTCTCGGTCCTGAGCTTTCTTGCTCCCGAGACCTTCTGGTCGGCTATCCGGCAGCGGTCAGGTAAGGCAAACCACGGTTTGGAGGGTGGTTCTCGGCTGAGACCACCGCGAGCTCTATCTCCGGTCCTCGGACCGTCTCCACGTGGACTCTCTCTCTTGCCTCCTGACCCCGCGCTCCAAGGGC…
76	287262	DQ287262	Bovine leukemia virus strain 9104 LTR partial sequence	Bovine leukemia virus	Viruses; Retro-transcribing viruses; Retroviridae; Orthoretrovirinae; Deltaretrovirus	571	TGCCACCGCCCCGTAAACCAGACAGAAACGTCAGCTGCCAGAAAAGCTGGTGACGGCAGCTGGTGGCTAGAATCCCCGCACCTCCCCAACTTCCCCTTTCCCGAGAAATCCACACCCTGAGCTGCTGACCTCACCTGCTGAGAAATTAATACAATGCCGGCCCTGTCGAGTTAGCGGCACCAGAAGCGTTCTTCTCCTGAGACCTTCGTGCTCAGCTCTCGGTCCTGAGCTCTCTTGCTCCCGAGGCCTTCTGGTCGGCTATCCGGCAGCGGTCAGGTAAGGCAAACCACGGTTGGAGGGTGGTTCTCGGCTGAGACCACTGCGAGCTCTATCTCCGGTCCTTGACCGTCTCCACGTGGACTCTCTCTCTCGCCTCCTGACCCCGCGCTCCAAGGGCGT…
77	287261	DQ287261	Bovine leukemia virus strain 96253 LTR partial sequence	Bovine leukemia virus	Viruses; Retro-transcribing viruses; Retroviridae; Orthoretrovirinae; Deltaretrovirus	502	CAGCTGCCAAAAAAAGCTGGTGACGGCAGTTGGTGGCTAGAATCCCCGTACCTCCCCAACTTCCCCTTTCCCGAAAAATCCACATCCTGAGCTGCTGACCTCACCTGCTGATAAATTAATAAAATGCCGGCCCTGTCGAGTTAACGGCACCAGAAGCGTTCTTCTCCTGAGACCCTCGTGCTCAGCTCTCGGTCCTGAGCTCTCTTGCTCCCGAGACCTTCTGGTCGGCTATCCGGCAGCGGTCAGGTAAGGCAAACCACGGTTTGGAGGGTGGTTCTCGGCTGAGACCACCGCGAGCTCTATCTCCGGTCCTCTGACCGTCTCCACGTGGACTCTCTCCTTTGCCCCCTGACCCCGCGCTCCAAGGGCGTCTGGCTTGCACCCGCGTTTGTTTGCCTG…
78	287260	DQ287260	Bovine leukemia virus strain 922 LTR partial sequence	Bovine leukemia virus	Viruses; Retro-transcribing viruses; Retroviridae; Orthoretrovirinae; Deltaretrovirus	470	TGGTGCCTAGAATCCCCGTACCTCCCCAACTTCCCCTTTCCCGAAAAATCCACACCCTGAGCTGCTGACCTCACCTGCTGATAAATTAATAAAATGCCGGCCCTGTCGAGTTAGCGGCACCAGAAGCGTTCTTCTCCTGAGACCCTCGTGCTCAGCTCTCGGTCCTGAGCTCTCTTGCTCCCGAGACCTTCTGGTCGGCTATCCGGAAGCGGTCAGGTAAGGCAAACCACGGTTTGGAGGGTGGTTCTCGGCTGAGACCACCGCGAGCTCTATCTCCGGTCCTCTGACCGTCTCCACGTGGACTCTCTCCTTTGCCTCCTGAGCCCGCGCTCCAAGGGCGTCTGGGTTGCACCCGCGTTTGTTTCCTGTCTTACTTTCTGTTTCGCGCGGCCCGCGCTC…
79	287259	DQ287259	Bovine leukemia virus strain 01aneti LTR partial sequence	Bovine leukemia virus	Viruses; Retro-transcribing viruses; Retroviridae; Orthoretrovirinae; Deltaretrovirus	492	AGAAATCCCCGCACCTCCCCAACTTCCCCTTTCCCGAGAAATCCACACCCTGTAGCTGCTGACCTCACCTGCTGATAAATTAATAAAATGCCGGCCCTGTCGAGTTAGCGGCACCAGAAGCGTTCTTCTCCTGAGACCCTCGTGCTCAGCTCTCGGTCCTGAGCTCGCTTGCTCCCGAGACCTTCTGGTCGGCTATCCGGCAGCGGTCAGGTAAGGCCAATACCACGGTTGGAGGGNGGTTCTCGGCTGAGACCACTGCGAGCTCTATCTCCGGTCCTTGACCGTCTCCACGTGGGACCCTCTCTCTTGCCTCCTGACCCCGCGCTCCAAGGGCGTCTGGCTTGCACCCGCGTTCGTTTCCTGTCTTACTTTCTGTTTCTCGCGGCCCGCGTTCCCTCC…
80	287258	DQ287258	Bovine leukemia virus strain 991 LTR partial sequence	Bovine leukemia virus	Viruses; Retro-transcribing viruses; Retroviridae; Orthoretrovirinae; Deltaretrovirus	429	TTCCCGAGAAATCCACACCCTGAGCTGCTGACCTCACCTGCTGATAAATTAATAAAATGCCGGCCCTGTCGAGTTAGCGGCACCAGAAGCGTTCTTCTCCTGAGACCCTCGTGCTCAGCTCTCGGTCCTGAGCTCTCTTGCTCCCGAGACCTTCTGGTCGGCTATCCGGCAGCGGTCAGGTAAGGCAAACCACGGTTGGAGGGTGGTTCTCGGCTGAGACCACTGCGAGCTCTATCTCCGGTCCTTGACCGTCTCCACGTGGACCCTCTCTCTTGCCTCCTGACCCCGCGCTCCAAGGGCGTCTGGCTTGCACCCGCGTTTGTTTCCTGTCTTACTTTCTGTTTCTCGCGGNCCGCGNTCCCTCCTTCGGCGCCCTCTAGCGGCCAGGAGAGACCGGCA…
81	287257	DQ287257	Bovine leukemia virus strain 1751 LTR partial sequence	Bovine leukemia virus	Viruses; Retro-transcribing viruses; Retroviridae; Orthoretrovirinae; Deltaretrovirus	479	ACCTCCCCAACTTCCCCTTTCCCGAGAAATCCACACTCCTGAGCTGCTGACCTCACCTGCTGATAAATTAATAAAATGCCGGCCCTGTCGAGTTAGCGGCACCAGAAGCGTTCTTCTCCTGAGACCCTCGTGCTCAGCTCTCGGTCCTGAGCTCTCTTGCTCCCGAGACCTTCTGGTCGGCTATCCGGCAGCGGTCAGGTAAGGCAAACCACGGTTTGGAGGGTGGCTCTCGGCAGAGACCACCGCGAGCTCTATCTCCGGTCCTCTGACCGTCTCCACGTGGACTCTCTCCCTTGCCTCCTGACCCCGCGCTCCAAGGGCGTCTGGCTTGCACCCGCGTTTGTTTCCTGTCTTACTTTCTGTTTCTCGCGGCCGGGGCTCTCTCCTTCGGCGCCCTCT…
82	287256	DQ287256	Bovine leukemia virus strain 3563 LTR partial sequence	Bovine leukemia virus	Viruses; Retro-transcribing viruses; Retroviridae; Orthoretrovirinae; Deltaretrovirus	511	ACGGCAGCTGGTGGCTAGAATCCCCGTACCTCCCCAACTTCCCCTTTCCCGAAAAATCCACACCCTAAGCTGCTGACCTCACCTGCTGATAAATTAATAAAATGCCGGCCCTGTCGAGTTAACGGCACCAGAAGCGTTCTTCTCCTGAGACCCTCGTGCTCAGCTCTCGGTCCTGAGCTCTCTTGCTCCCGAGACCTTCTGGTCGGCTATCCGGCAGCGGTCAGGTAAGGCAAACCACGGTTTGGAGGGTGGTTCTCGGCTGAGACCACCGCGAGCTCTATCTCCGGTCCTCTGACCGTCTCCACGTGGACTCTCTCCTTTGCCTCCTGACCCCGCGCTCCAAGGGCGTCTGGCTTGCACTCGCGTTTGTTTCCTGTCTTACTTTCTGTTTCTCGCGGC…
83	287255	DQ287255	Bovine leukemia virus strain 160S06 LTR partial sequence	Bovine leukemia virus	Viruses; Retro-transcribing viruses; Retroviridae; Orthoretrovirinae; Deltaretrovirus	507	GCAGCTGGAGGCTAGAATCCCCGTACCTCCCCAACTTCCCCTTTCCCGAAAAATCCACACCCTGAGCTGCTGCACCTCACCTGCTGATAAATTAATAAAATGCCGGCCCTGTCGAGTTAGCGGCACCAGAAGCGATTCTTCTCCTGAGACCCTCGTGACTCAGCTCTCGGTCCTGAGCTCTCTTGCTCCCGAGACCTTCTGGTCGGCTATCCGGCAGCGGTCAGGTAAGGCTACAACACGGTTTGGAGGGTGGTTCTCGGCTGAGACCACCGCGAGCTCTATCTCCGGTCCTCTGACCGTCTCCACGTGGACTCTCTCCTTTGCCTCCTGACCCCGCGCTCCAAGGGCGTCTGGCTTGCACCCGCGTTTGTTTCCTGTCTTACTTTCTGTTTCTCGCGG…
84	287254	DQ287254	Bovine leukemia virus strain 97blesje LTR partial sequence	Bovine leukemia virus	Viruses; Retro-transcribing viruses; Retroviridae; Orthoretrovirinae; Deltaretrovirus	519	GTCAGTGCCAGAAAAGCTGGTGACGGCAGCTGGTGGCTAGTAATCCCCGTACCTCCCCAACTTCCCCTTTCCCGAAAAATCCACACCCTAAGCTGCTGACCTCACCTGCTGATAAATTAATAAAATGCCGGCCCTGTCGAGTTAGCGGCACCAGAAGCGTTCTTCTCCTGAGACCCTCGTGCTCAGCTCTCGGTCCTGAGCTCTCTTGCTCCCGAGACCTTCTGGTCGGCTATCCGGCAGCGGTCAGGTAAGGCAAACCACGGTTTGGAGGGTGGTTCTCGGCTGAGACCACCGCGAGCTCTATCTCCGGTCCTCTGACCGTCTCCACGTGGACTCTCTCCTTTGCCTCCTGACCCCGCGCTCCAAGGGCGTCTGGCTTGCACCCGCGTTTGTTTCCTG…
85	287253	DQ287253	Bovine leukemia virus strain 92touro LTR partial sequence	Bovine leukemia virus	Viruses; Retro-transcribing viruses; Retroviridae; Orthoretrovirinae; Deltaretrovirus	487	TGGTGGCTATAATCCCCGTACCTCCCCAACTTCCCCTTTCCCGAGAAATCCACACCCTGAGCTGCTGACCTCACCTGCTGATAAATTAATAAAATGCCGGCCCTGTCGAGTTAGCGGCACCAGAAGCGTTCTTCTCCTGAGACCCTCGTGCTCAGCTCTCGGTCCTGAGCTCTCTTGCTCCCGAGACCTTCTGGTCGGCTATCCGGCAGCGGTCAGGTAAGGCAAACCACGGTTTGGAGGGTGGCTCTCGGCAGAGACCACCGCGAGCTCTATCTCCGGTCCTCTGACCGTCTCCACGTGGACTCTCTCCCTTGCCTCCTGACCCCGCGCTCCAAGGGCGTCTGGCTTGCACCCGCGTTTGTTTCCTGTCTTACTTTCTGTTTCTCGCGGCCCGCGCTC…
86	287252	DQ287252	Bovine leukemia virus strain 74gessy LTR partial sequence	Bovine leukemia virus	Viruses; Retro-transcribing viruses; Retroviridae; Orthoretrovirinae; Deltaretrovirus	521	GTCATCGCCAGAAAAGCTGGTGACGGCAGCTGGTGGCTAGAATCCCCGTACCTCCCCAACTTCCCCTTTCCCGAGAAATCCACACCCTGAGCTGCTGACCTCACCTGCTGATAAATTAATAAAATGCCGGCCCTGTCGAGTTAGCGGCACCAGAAGCGTTCTTCTCCTGAGACCCTCGTGCTCAGCTCTCGGTCCTGAGCTCTCTTGCTCCCGAGACCTTCTGGTCGGCTATCCGGCAGCGGTCAGGTAAGGCAAACCACGGTTTGGAGGGTGGCTCTCGGCAGAGACCACCGCGAGCTCTATCTCCGGTCCTCTGACCGTCTCCACGTGGACTCTCTCCCTTGCCTCCTGACCCCGCGCTCCAAGGGCGTCTGGCTTGCCCCCGCGTTTGTTTCCTGT…
87	287251	DQ287251	Bovine leukemia virus strain 54vilma LTR partial sequence	Bovine leukemia virus	Viruses; Retro-transcribing viruses; Retroviridae; Orthoretrovirinae; Deltaretrovirus	524	GTCAGTGCCAGAAAAGCTGGCGACGGCAGCTGGTGGCTAGAATCCCCGATACCTCCCCAACTTCCCCTTTCCCGAAAAATCCACACCCTAAGCTGCTGACCTCACCTGCTGATAAATTAATAAAATGCCGGCCCTGTCGAGTTAGCGGCACCAGAAGCGTTCTTCTCCTGAGACCCTCGTGCTCAGCTCTCGGTCCTGAGCTCTCTTGCTCCCGAGACCTTCTGGTCGGCTATCCGGCAGCGGTCAGGTAAGGCAAACCACGGTTTGGAGGGTGGTTCTCGGCTGAGACCACCGCGAGCTCTATCTCCGGTCCTTTGACCGTCTCCACGTGGACTCTCTCCTTTGCCTCCTGACCCCGCGCTCCAAGGGCGTCTGGCTTGCACCCGCGTTTGTTTCCTG…
88	287250	DQ287250	Bovine leukemia virus strain 40afile LTR partial sequence	Bovine leukemia virus	Viruses; Retro-transcribing viruses; Retroviridae; Orthoretrovirinae; Deltaretrovirus	496	GCAGCTGGTGGCTAGAATCCCCGTACCTCCCCAACTTCCCCTTTCCCGAAAAATCCCACCCTAAGCTGCTGACCTCACCTGCTGATAAATTAATAAAATGCCGGCCCTGTCGGTTAGCGGCACCAGAAGCGTTCTTCTCCTGAGACCCTCGTGCTCAGCTCTCGGTCCGAGCTCTCTTGCTCCCGAGACCTTCTGGTCGGCTATCCGGCAGCGGTCAGGTAAGGAAACCACGGTTTGGAGGGTGGTTCTCGGCTGAGACCACCGCGAGCTCTATCTCCGGCCTCTGACCGTCTCCACGTGGACTCTCTCCTTTGCCTCCTGACCCCGCGCTCCAAGGCGTCTGGCTTGCACCCGCGTTTGTTTCCTGTCTTACTTTCTGTTTCTCGCGGCCCCGCTCTC…
91	3103	K03103	Bovine leukemia virus proviral 3 LTR (viral/cell junction)	Bovine leukemia virus	Viruses; Retro-transcribing viruses; Retroviridae; Orthoretrovirinae; Deltaretrovirus	531	TGTATGAAAGATCATGCCGACCTAGCGCCGCCACCGCCCCGTAAACCAGACAGAGACGTCAGCTGCCAGAAAAGCTGGTGACGGCAGCTGGTGGCTAGAATCCCCGTACCTCCCCAACTTCCCCTTTCCCGAAAAATCCACACCCTGAGCTGCTGACCTCACCTGCTGATAAATTAATAAAATGCCGGCCCTGTCGAGTTAGCGGCACCAGAAGCGTTCTTCTCCTGAGACCCTCGTGCTCAGCTCTCGGTCCTGAGCTCTCTTGCTCCCGAGACCTTCTGGTCGGCTATCCGGCAGCGGTCAGGTAAGGCAAACCACGGTTTGGAGGGTGGTTCTCGGCTGAGACCACCGCGAGCTCTATCTCCGGTCCTCTGACCGTCTCCACGTGGACTCTCTCCT…
95	257515	AF257515	Bovine leukemia virus complete genome	Bovine leukemia virus	Viruses; Retro-transcribing viruses; Retroviridae; Orthoretrovirinae; Deltaretrovirus	463	TGTATGAAAGATCATGCCGGCCTAGGCGCCGCCACCGCCCTGTAAACCAGACAGAAACGTCAGCTGCCAGAAAAGCTGGTGACGGCAGCTGGTGGCTAGAATCCCCGTACCTCCCCAACTTCCCCTTTCCCGAAAAATCCACACCCTGAGCTGCTGACCTCACCTGCTGATAAATTAATAAAATGCCGGCCCTGTCGAGTTAGCGGCACCAGAAGCGTTCTTCTCCTGAGACCCTCGTGCTCAGCTCTCGGTCCTGAGCTTTCTTGCTCCCGAGACCTTCTGGTCGGCTATCCGCCAGCGGTCAGGTAAGGCAAACCACGGTTTGGAGGGTGGTTCTCGGCTGAGACCACCGCGAGCTCTATCTCCGGTCCTCGGACCGTCTCCACGTGGACTCTCTCT…
98	38278	M38278	Bovine leukemia virus 3 terminal DNA fragment	Bovine leukemia virus	Viruses; Retro-transcribing viruses; Retroviridae; Orthoretrovirinae; Deltaretrovirus	445	TGTATGAAAGATCATGCCGACCTAGGCGCCGCCACCGCCCCGTAAACCAGACAGAGACGTCAGCTGCCAGAAAAGCTGGTGACGGCAGCTGGTGGCTAGAATCCCCGTACCTCCCCAACTTCCCCTTTCCCGAAAAATCCAGACCCTGAGCTGCTGACCTCACCTGCTGATAAATTAATAAAATGCGGCCCTGTCGAGTTAGCGGCACCAGAAGCTGTTCTTCTCCTGAGACCCTCGTGCTCAGCTCTCGGTCCTGAGCTCTCTTGCTCCCGAGACCTTCTGGTCGGCTATCCGGCAGCGGTCAGGTAAGGCAAACCACGGTTTGGAGGGTGGTTCTCGGCTGAGACCACGCGAGCTCTATCTCCGGTCCTCTGACCGTCTCCACGTGGACTCTCTCCT…
99	12527	M12527	Bovine leukemia virus 5 long terminal repeat/cell junction	Bos taurus	Eukaryota; Metazoa; Chordata; Craniata; Vertebrata; Euteleostomi; Mammalia; Eutheria; Laurasiatheria; Cetartiodactyla; Ruminantia; Pecora; Bovidae; Bovinae; Bos	531	TGTATGAAAGATCATGCCGACCTAGGAGCCGCCACCGCCCCGTAAACCAGACAGAGACGTCAGCTGCCAGAAAAGCTGGTGACGGCAGCTGGTGGCTAGAATCCCCGTACCTCCCCAACTTCCCCTTTCCCGAAAAATCCACACCCTGAGCTGCTGACCTCACCTGCTGATAAATTAATAAAATGCCGGCCCTGTCGAGTTAGCGGCACCAGAAGCGTTCTTCTCCTGAGACCCTCGTGCTCAGCTCTCGGTCCTGAGCTCTCTTGCTCCCGAGACCTTCTGGTCGGCTATCCGGCAGCGGTCAGGTAAGGCAAGCACGGTTCTGGAGGGTGGTTCTCGGCTGAGACCACCGCGAGCTCTATCTCCGGTCCTCTGACCGTCTCCACGTGGACTCTCTCC…
